# Supplementary material for: Hypoxia-Associated Alternative Polyadenylation of CARM1 and Tumor Microenvironment Alterations in Non-Small Cell Lung Cancer
Source: Genes (Basel). 2026 Apr 24;17(5):505. doi: 10.3390/genes17050505 (PMC13205813; doi:10.3390/genes17050505)
Supplement: Supplementary file 1 [file genes-17-00505-s001.zip › SupplementaryTables.xlsx]

## Sheet: Table Names
Table S1
The genes associated with lung cancer according to previous studies.
Table S2
Predicted miRNA-binding sites lost due to APA-mediated 3′UTR shortening of CARM1.
Table S3
Overlapping miRNAs predicted to lose binding to CARM1 and to target SELENBP1.

## Sheet: Table S1
Gene	Pubmed ID1	Pubmed ID2	Pubmed ID3
ABCE1	33537917	31841188	31306106
BUB1	39232038	38712071	36309619
CARM1	36690626	35664694	34052308
CCNB1	37986322	35181869	34837450
CD151	38982031	34108040	33428143
CD27	34503105	38039777	38553761
CDCA4	39278405	37949419	34090440
CELF2	36730375	36374812	36104590
DDR1	39089636	38823310	38308500
DEK	35821094	34630671	32020224
DNMT1	38622665	38586389	38376279
ECT2	28196591	28110998	31968252
EGLN3	39021988	37842058	35124697
EIF4G1	38405671	33539648	33523588
EPCAM	39358663	39337304	39199590
EPHB3	32269726	22314363	21266352
FAT1	38855103	38560204	38453442
FSCN1	34386090	34132372	27900045
GSTT1	34190143	33381973	31554367
HRAS	38672653	37820992	36635501
HSP90AA1	35330393	32194709	30471108
KEAP1	39327066	39308275	39170614
KIAA0101	38279448	34296306	33046987
KPNA4	37455373	36573325	33407505
LAMC2	37542131	34733944	33330053
MAPK6	35228660	33459113	29095526
NUSAP1	33472323	32842441	31603257
OPA1	38151998	37019897	36806050
SIX1	35527783	35069900	33686961
SPHK1	37433364	36823149	36361531
SPP1	39369217	38329443	38074471
TGFBI	31696394	31571056	30726660
TOPBP1	38169561	28628491	27729767
TPX2	38266813	37989335	37009264
TRIP13	38296621	36896765	34184074
YWHAZ	38943969	33968726	30378158
GPC1	29327712	31847905	31514295
PRKDC	39660143	32238472	35346207

## Sheet: Table S2
a_Gene_ID	miRNA_family_ID	species_ID	MSA_start	MSA_end	UTR_start	UTR_end	Group_num	Site_type	miRNA in this species	Group_type	Species_in_this_group	Species_in_this_group_with_this_site_type	ORF_overlap
NM_199141|CARM1|chr19|+	miR-1238-5p/4758-5p	9606	699	706	699	706	31	8mer-1a	x	8mer-1a	9606		0
NM_199141|CARM1|chr19|+	miR-1249-5p/6797-5p	9606	935	942	935	942	46	8mer-1a	x	8mer-1a	9606		1
NM_199141|CARM1|chr19|+	miR-1294	9606	587	594	587	594	79	8mer-1a	x	8mer-1a	9606		0
NM_199141|CARM1|chr19|+	miR-1470	9606	739	746	739	746	94	8mer-1a	x	8mer-1a	9606		0
NM_199141|CARM1|chr19|+	miR-181-5p	9606	597	604	597	604	111	8mer-1a	x	8mer-1a	9606		0
NM_199141|CARM1|chr19|+	miR-1909-3p/6722-3p	9606	674	681	674	681	135	8mer-1a	x	8mer-1a	9606		0
NM_199141|CARM1|chr19|+	miR-3156-3p	9606	341	348	341	348	214	8mer-1a	x	8mer-1a	9606		0
NM_199141|CARM1|chr19|+	miR-3191-3p	9606	140	147	140	147	238	8mer-1a	x	8mer-1a	9606		0
NM_199141|CARM1|chr19|+	miR-324-3p/1913	9606	766	773	766	773	245	8mer-1a	x	8mer-1a	9606		0
NM_199141|CARM1|chr19|+	miR-346	9606	768	775	768	775	262	8mer-1a	x	8mer-1a	9606		0
NM_199141|CARM1|chr19|+	miR-3918	9606	166	173	166	173	304	8mer-1a	x	8mer-1a	9606		0
NM_199141|CARM1|chr19|+	miR-3925-3p	9606	63	70	63	70	308	8mer-1a	x	8mer-1a	9606		0
NM_199141|CARM1|chr19|+	miR-4475	9606	309	316	309	316	372	8mer-1a	x	8mer-1a	9606		0
NM_199141|CARM1|chr19|+	miR-4481/4745-5p	9606	698	705	698	705	373	8mer-1a	x	8mer-1a	9606		0
NM_199141|CARM1|chr19|+	miR-4530	9606	265	272	265	272	395	8mer-1a	x	8mer-1a	9606		0
NM_199141|CARM1|chr19|+	miR-4650-5p	9606	831	838	831	838	410	8mer-1a	x	8mer-1a	9606		0
NM_199141|CARM1|chr19|+	miR-4729	9606	973	980	973	980	460	8mer-1a	x	8mer-1a	9606		1
NM_199141|CARM1|chr19|+	miR-493-5p	9606	600	607	600	607	514	8mer-1a	x	8mer-1a	9606		0
NM_199141|CARM1|chr19|+	miR-5010-3p	9606	196	203	196	203	525	8mer-1a	x	8mer-1a	9606		0
NM_199141|CARM1|chr19|+	miR-5093	9606	889	896	889	896	537	8mer-1a	x	8mer-1a	9606		0
NM_199141|CARM1|chr19|+	miR-510-5p	9606	834	841	834	841	538	8mer-1a	x	8mer-1a	9606		0
NM_199141|CARM1|chr19|+	miR-5580-5p	9606	496	503	496	503	571	8mer-1a	x	8mer-1a	9606		0
NM_199141|CARM1|chr19|+	miR-566	9606	275	282	275	282	573	8mer-1a	x	8mer-1a	9606		0
NM_199141|CARM1|chr19|+	miR-5699-5p	9606	764	771	764	771	583	8mer-1a	x	8mer-1a	9606		0
NM_199141|CARM1|chr19|+	miR-608/4651	9606	609	616	609	616	600	8mer-1a	x	8mer-1a	9606		0
NM_199141|CARM1|chr19|+	miR-6513-3p	9606	592	599	592	599	648	8mer-1a	x	8mer-1a	9606		0
NM_199141|CARM1|chr19|+	miR-6515-5p	9606	936	943	936	943	652	8mer-1a	x	8mer-1a	9606		1
NM_199141|CARM1|chr19|+	miR-670-3p	9606	978	985	978	985	670	8mer-1a	x	8mer-1a	9606		0
NM_199141|CARM1|chr19|+	miR-6760-5p	9606	509	516	509	516	717	8mer-1a	x	8mer-1a	9606		0
NM_199141|CARM1|chr19|+	miR-6808-3p	9606	393	400	393	400	763	8mer-1a	x	8mer-1a	9606		0
NM_199141|CARM1|chr19|+	miR-6825-5p	9606	568	575	568	575	777	8mer-1a	x	8mer-1a	9606		0
NM_199141|CARM1|chr19|+	miR-770-5p	9606	61	68	61	68	845	8mer-1a	x	8mer-1a	9606		0
NM_199141|CARM1|chr19|+	miR-7854-3p	9606	585	592	585	592	853	8mer-1a	x	8mer-1a	9606		0
NM_199141|CARM1|chr19|+	miR-885-3p	9606	182	189	182	189	869	8mer-1a	x	8mer-1a	9606		0
NM_199141|CARM1|chr19|+	miR-92a-2-5p	9606	571	578	571	578	877	8mer-1a	x	8mer-1a	9606		0
NM_199141|CARM1|chr19|+	miR-103-3p/107	9606	411	417	411	417	4	7mer-m8	x	7mer-m8	9606		0
NM_199141|CARM1|chr19|+	miR-1182	9606	464	470	464	470	9	7mer-m8	x	7mer-m8	9606		0
NM_199141|CARM1|chr19|+	miR-1184	9606	722	728	722	728	11	7mer-m8	x	7mer-m8	9606		0
NM_199141|CARM1|chr19|+	miR-1205	9606	676	682	676	682	14	7mer-m8	x	7mer-m8	9606		0
NM_199141|CARM1|chr19|+	miR-1207-5p/4763-3p	9606	24	30	24	30	17	7mer-m8	x	7mer-m8	9606		1
NM_199141|CARM1|chr19|+	miR-1207-5p/4763-3p	9606	296	302	296	302	19	7mer-m8	x	7mer-m8	9606		0
NM_199141|CARM1|chr19|+	miR-1207-5p/4763-3p	9606	327	333	327	333	21	7mer-m8	x	7mer-m8	9606		0
NM_199141|CARM1|chr19|+	miR-1207-5p/4763-3p	9606	643	649	643	649	22	7mer-m8	x	7mer-m8	9606		0
NM_199141|CARM1|chr19|+	miR-1207-5p/4763-3p	9606	903	909	903	909	23	7mer-m8	x	7mer-m8	9606		0
NM_199141|CARM1|chr19|+	miR-1234-3p/7107-5p	9606	480	486	480	486	26	7mer-m8	x	7mer-m8	9606		0
NM_199141|CARM1|chr19|+	miR-1237-5p/4488/4697-5p	9606	34	40	34	40	27	7mer-m8	x	7mer-m8	9606		1
NM_199141|CARM1|chr19|+	miR-1237-5p/4488/4697-5p	9606	692	698	692	698	29	7mer-m8	x	7mer-m8	9606		0
NM_199141|CARM1|chr19|+	miR-1245b-3p	9606	261	267	261	267	36	7mer-m8	x	7mer-m8	9606		0
NM_199141|CARM1|chr19|+	miR-1245b-5p	9606	625	631	625	631	38	7mer-m8	x	7mer-m8	9606		0
NM_199141|CARM1|chr19|+	miR-1249-5p/6797-5p	9606	897	903	897	903	45	7mer-m8	x	7mer-m8	9606		0
NM_199141|CARM1|chr19|+	miR-1266-3p	9606	271	277	271	277	56	7mer-m8	x	7mer-m8	9606		0
NM_199141|CARM1|chr19|+	miR-1266-5p/4518	9606	168	174	168	174	57	7mer-m8	x	7mer-m8	9606		0
NM_199141|CARM1|chr19|+	miR-128-1-5p	9606	639	645	639	645	68	7mer-m8	x	7mer-m8	9606		0
NM_199141|CARM1|chr19|+	miR-1296-3p	9606	612	618	612	618	80	7mer-m8	x	7mer-m8	9606		0
NM_199141|CARM1|chr19|+	miR-1296-3p	9606	697	703	697	703	81	7mer-m8	x	7mer-m8	9606		0
NM_199141|CARM1|chr19|+	miR-1307-3p	9606	548	554	548	554	86	7mer-m8	x	7mer-m8	9606		0
NM_199141|CARM1|chr19|+	miR-149-3p/4728-5p/6785-5p/6883-5p	9606	567	573	567	573	98	7mer-m8	x	7mer-m8	9606		0
NM_199141|CARM1|chr19|+	miR-149-3p/4728-5p/6785-5p/6883-5p	9606	898	904	898	904	99	7mer-m8	x	7mer-m8	9606		0
NM_199141|CARM1|chr19|+	miR-149-5p	9606	495	501	495	501	101	7mer-m8	x	7mer-m8	9606		0
NM_199141|CARM1|chr19|+	miR-15-5p/16-5p/195-5p/424-5p/497-5p	9606	412	418	412	418	102	7mer-m8	x	7mer-m8	9606		0
NM_199141|CARM1|chr19|+	miR-15-5p/16-5p/195-5p/424-5p/497-5p	9606	653	659	653	659	103	7mer-m8	x	7mer-m8	9606		0
NM_199141|CARM1|chr19|+	miR-1538/4745-3p	9606	488	494	488	494	107	7mer-m8	x	7mer-m8	9606		0
NM_199141|CARM1|chr19|+	miR-1827	9606	645	651	645	651	114	7mer-m8	x	7mer-m8	9606		0
NM_199141|CARM1|chr19|+	miR-184	9606	631	637	631	637	117	7mer-m8	x	7mer-m8	9606		0
NM_199141|CARM1|chr19|+	miR-185-3p	9606	502	508	502	508	118	7mer-m8	x	7mer-m8	9606		0
NM_199141|CARM1|chr19|+	miR-187-5p	9606	817	823	817	823	122	7mer-m8	x	7mer-m8	9606		0
NM_199141|CARM1|chr19|+	miR-188-3p	9606	210	216	210	216	123	7mer-m8	x	7mer-m8	9606		0
NM_199141|CARM1|chr19|+	miR-1908-5p	9606	37	43	37	43	128	7mer-m8	x	7mer-m8	9606		1
NM_199141|CARM1|chr19|+	miR-1908-5p	9606	545	551	545	551	129	7mer-m8	x	7mer-m8	9606		0
NM_199141|CARM1|chr19|+	miR-1908-5p	9606	689	695	689	695	130	7mer-m8	x	7mer-m8	9606		0
NM_199141|CARM1|chr19|+	miR-1909-3p/6722-3p	9606	326	332	326	332	133	7mer-m8	x	7mer-m8	9606		0
NM_199141|CARM1|chr19|+	miR-1909-3p/6722-3p	9606	642	648	642	648	134	7mer-m8	x	7mer-m8	9606		0
NM_199141|CARM1|chr19|+	miR-1909-3p/6722-3p	9606	902	908	902	908	136	7mer-m8	x	7mer-m8	9606		0
NM_199141|CARM1|chr19|+	miR-194-3p	9606	613	619	613	619	143	7mer-m8	x	7mer-m8	9606		0
NM_199141|CARM1|chr19|+	miR-196a-3p	9606	131	137	131	137	145	7mer-m8	x	7mer-m8	9606		0
NM_199141|CARM1|chr19|+	miR-197-5p/3132	9606	241	247	241	247	147	7mer-m8	x	7mer-m8	9606		0
NM_199141|CARM1|chr19|+	miR-199-3p	9606	876	882	876	882	150	7mer-m8	x	7mer-m8	9606		0
NM_199141|CARM1|chr19|+	miR-210-5p	9606	559	565	559	565	153	7mer-m8	x	7mer-m8	9606		0
NM_199141|CARM1|chr19|+	miR-211-3p	9606	22	28	22	28	154	7mer-m8	x	7mer-m8	9606		1
NM_199141|CARM1|chr19|+	miR-221-5p/8073	9606	303	309	303	309	166	7mer-m8	x	7mer-m8	9606		0
NM_199141|CARM1|chr19|+	miR-2276-3p	9606	921	927	921	927	169	7mer-m8	x	7mer-m8	9606		0
NM_199141|CARM1|chr19|+	miR-2392	9606	850	856	850	856	171	7mer-m8	x	7mer-m8	9606		0
NM_199141|CARM1|chr19|+	miR-27-3p	9606	879	885	879	885	176	7mer-m8	x	7mer-m8	9606		0
NM_199141|CARM1|chr19|+	miR-296-5p	9606	561	567	561	567	179	7mer-m8	x	7mer-m8	9606		0
NM_199141|CARM1|chr19|+	miR-3127-5p	9606	167	173	167	173	191	7mer-m8	x	7mer-m8	9606		0
NM_199141|CARM1|chr19|+	miR-3136-3p/7155-3p	9606	732	738	732	738	197	7mer-m8	x	7mer-m8	9606		0
NM_199141|CARM1|chr19|+	miR-3144-5p	9606	682	688	682	688	203	7mer-m8	x	7mer-m8	9606		0
NM_199141|CARM1|chr19|+	miR-3148	9606	810	816	810	816	204	7mer-m8	x	7mer-m8	9606		0
NM_199141|CARM1|chr19|+	miR-3150a-3p	9606	569	575	569	575	206	7mer-m8	x	7mer-m8	9606		0
NM_199141|CARM1|chr19|+	miR-3153/6733-5p/6739-5p	9606	50	56	50	56	212	7mer-m8	x	7mer-m8	9606		0
NM_199141|CARM1|chr19|+	miR-3162-5p	9606	510	516	510	516	220	7mer-m8	x	7mer-m8	9606		0
NM_199141|CARM1|chr19|+	miR-3163	9606	426	432	426	432	222	7mer-m8	x	7mer-m8	9606		1
NM_199141|CARM1|chr19|+	miR-3179	9606	372	378	372	378	230	7mer-m8	x	7mer-m8	9606		0
NM_199141|CARM1|chr19|+	miR-3180-3p	9606	33	39	33	39	231	7mer-m8	x	7mer-m8	9606		1
NM_199141|CARM1|chr19|+	miR-3180-3p	9606	691	697	691	697	232	7mer-m8	x	7mer-m8	9606		0
NM_199141|CARM1|chr19|+	miR-3189-5p	9606	282	288	282	288	235	7mer-m8	x	7mer-m8	9606		0
NM_199141|CARM1|chr19|+	miR-3190-5p	9606	356	362	356	362	237	7mer-m8	x	7mer-m8	9606		0
NM_199141|CARM1|chr19|+	miR-3191-3p	9606	222	228	222	228	239	7mer-m8	x	7mer-m8	9606		0
NM_199141|CARM1|chr19|+	miR-3199/8052	9606	868	874	868	874	243	7mer-m8	x	7mer-m8	9606		0
NM_199141|CARM1|chr19|+	miR-328-5p/6885-5p	9606	693	699	693	699	250	7mer-m8	x	7mer-m8	9606		0
NM_199141|CARM1|chr19|+	miR-335-3p	9606	439	445	439	445	255	7mer-m8	x	7mer-m8	9606		0
NM_199141|CARM1|chr19|+	miR-34-5p/449-5p	9606	751	757	751	757	258	7mer-m8	x	7mer-m8	9606		0
NM_199141|CARM1|chr19|+	miR-345-3p	9606	557	563	557	563	260	7mer-m8	x	7mer-m8	9606		0
NM_199141|CARM1|chr19|+	miR-3613-5p	9606	602	608	602	608	269	7mer-m8	x	7mer-m8	9606		0
NM_199141|CARM1|chr19|+	miR-3618	9606	857	863	857	863	271	7mer-m8	x	7mer-m8	9606		0
NM_199141|CARM1|chr19|+	miR-362-5p/500b-5p	9606	785	791	785	791	272	7mer-m8	x	7mer-m8	9606		0
NM_199141|CARM1|chr19|+	miR-3649	9606	307	313	307	313	276	7mer-m8	x	7mer-m8	9606		0
NM_199141|CARM1|chr19|+	miR-3649	9606	681	687	681	687	277	7mer-m8	x	7mer-m8	9606		0
NM_199141|CARM1|chr19|+	miR-3657	9606	112	118	112	118	282	7mer-m8	x	7mer-m8	9606		0
NM_199141|CARM1|chr19|+	miR-3677-5p	9606	748	754	748	754	292	7mer-m8	x	7mer-m8	9606		0
NM_199141|CARM1|chr19|+	miR-3677-5p	9606	758	764	758	764	293	7mer-m8	x	7mer-m8	9606		0
NM_199141|CARM1|chr19|+	miR-3688-3p	9606	891	897	891	897	295	7mer-m8	x	7mer-m8	9606		0
NM_199141|CARM1|chr19|+	miR-3689d/6851-5p	9606	158	164	158	164	296	7mer-m8	x	7mer-m8	9606		0
NM_199141|CARM1|chr19|+	miR-3692-5p	9606	498	504	498	504	298	7mer-m8	x	7mer-m8	9606		0
NM_199141|CARM1|chr19|+	miR-3913-3p	9606	18	24	18	24	303	7mer-m8	x	7mer-m8	9606		0
NM_199141|CARM1|chr19|+	miR-3921/4653-5p	9606	519	525	519	525	306	7mer-m8	x	7mer-m8	9606		0
NM_199141|CARM1|chr19|+	miR-3922-5p	9606	728	734	728	734	307	7mer-m8	x	7mer-m8	9606		0
NM_199141|CARM1|chr19|+	miR-3934-3p	9606	169	175	169	175	309	7mer-m8	x	7mer-m8	9606		0
NM_199141|CARM1|chr19|+	miR-3940-5p/4507	9606	605	611	605	611	313	7mer-m8	x	7mer-m8	9606		0
NM_199141|CARM1|chr19|+	miR-3960/8072	9606	30	36	30	36	314	7mer-m8	x	7mer-m8	9606		1
NM_199141|CARM1|chr19|+	miR-423-5p	9606	504	510	504	510	323	7mer-m8	x	7mer-m8	9606		0
NM_199141|CARM1|chr19|+	miR-4283	9606	671	677	671	677	339	7mer-m8	x	7mer-m8	9606		0
NM_199141|CARM1|chr19|+	miR-4297/5581-5p	9606	623	629	623	629	340	7mer-m8	x	7mer-m8	9606		0
NM_199141|CARM1|chr19|+	miR-4297/5581-5p	9606	744	750	744	750	341	7mer-m8	x	7mer-m8	9606		0
NM_199141|CARM1|chr19|+	miR-4297/5581-5p	9606	799	805	799	805	342	7mer-m8	x	7mer-m8	9606		0
NM_199141|CARM1|chr19|+	miR-4311	9606	93	99	93	99	346	7mer-m8	x	7mer-m8	9606		0
NM_199141|CARM1|chr19|+	miR-4419a/4510/6127/6129/6130/6133	9606	934	940	934	940	349	7mer-m8	x	7mer-m8	9606		0
NM_199141|CARM1|chr19|+	miR-4433b-5p	9606	111	117	111	117	353	7mer-m8	x	7mer-m8	9606		0
NM_199141|CARM1|chr19|+	miR-4435	9606	355	361	355	361	354	7mer-m8	x	7mer-m8	9606		0
NM_199141|CARM1|chr19|+	miR-4446-3p	9606	293	299	293	299	361	7mer-m8	x	7mer-m8	9606		0
NM_199141|CARM1|chr19|+	miR-4447/4472	9606	154	160	154	160	363	7mer-m8	x	7mer-m8	9606		0
NM_199141|CARM1|chr19|+	miR-4447/4472	9606	696	702	696	702	366	7mer-m8	x	7mer-m8	9606		0
NM_199141|CARM1|chr19|+	miR-4451	9606	240	246	240	246	367	7mer-m8	x	7mer-m8	9606		0
NM_199141|CARM1|chr19|+	miR-4459	9606	229	235	229	235	369	7mer-m8	x	7mer-m8	9606		0
NM_199141|CARM1|chr19|+	miR-4467	9606	31	37	31	37	371	7mer-m8	x	7mer-m8	9606		1
NM_199141|CARM1|chr19|+	miR-4485-5p	9606	360	366	360	366	374	7mer-m8	x	7mer-m8	9606		0
NM_199141|CARM1|chr19|+	miR-4514/4692	9606	298	304	298	304	385	7mer-m8	x	7mer-m8	9606		0
NM_199141|CARM1|chr19|+	miR-4514/4692	9606	329	335	329	335	386	7mer-m8	x	7mer-m8	9606		0
NM_199141|CARM1|chr19|+	miR-4515	9606	867	873	867	873	387	7mer-m8	x	7mer-m8	9606		0
NM_199141|CARM1|chr19|+	miR-451b	9606	650	656	650	656	389	7mer-m8	x	7mer-m8	9606		0
NM_199141|CARM1|chr19|+	miR-4524a-3p	9606	333	339	333	339	392	7mer-m8	x	7mer-m8	9606		0
NM_199141|CARM1|chr19|+	miR-4524b-3p	9606	332	338	332	338	393	7mer-m8	x	7mer-m8	9606		0
NM_199141|CARM1|chr19|+	miR-4527/6503-5p	9606	462	468	462	468	394	7mer-m8	x	7mer-m8	9606		0
NM_199141|CARM1|chr19|+	miR-4534/8082	9606	848	854	848	854	398	7mer-m8	x	7mer-m8	9606		0
NM_199141|CARM1|chr19|+	miR-4632-3p	9606	44	50	44	50	400	7mer-m8	x	7mer-m8	9606		1
NM_199141|CARM1|chr19|+	miR-4633-3p/6500-5p	9606	840	846	840	846	401	7mer-m8	x	7mer-m8	9606		0
NM_199141|CARM1|chr19|+	miR-4639-5p	9606	313	319	313	319	404	7mer-m8	x	7mer-m8	9606		0
NM_199141|CARM1|chr19|+	miR-4691-3p	9606	719	725	719	725	434	7mer-m8	x	7mer-m8	9606		0
NM_199141|CARM1|chr19|+	miR-4700-3p	9606	660	666	660	666	438	7mer-m8	x	7mer-m8	9606		0
NM_199141|CARM1|chr19|+	miR-4716-3p/6794-5p	9606	324	330	324	330	446	7mer-m8	x	7mer-m8	9606		0
NM_199141|CARM1|chr19|+	miR-4716-3p/6794-5p	9606	53	59	53	59	447	7mer-m8	x	7mer-m8	9606		0
NM_199141|CARM1|chr19|+	miR-4721	9606	216	222	216	222	451	7mer-m8	x	7mer-m8	9606		0
NM_199141|CARM1|chr19|+	miR-4722-5p	9606	230	236	230	236	452	7mer-m8	x	7mer-m8	9606		0
NM_199141|CARM1|chr19|+	miR-4724-3p	9606	346	352	346	352	457	7mer-m8	x	7mer-m8	9606		0
NM_199141|CARM1|chr19|+	miR-4726-3p	9606	250	256	250	256	458	7mer-m8	x	7mer-m8	9606		0
NM_199141|CARM1|chr19|+	miR-4732-5p	9606	239	245	239	245	462	7mer-m8	x	7mer-m8	9606		0
NM_199141|CARM1|chr19|+	miR-4755-3p	9606	353	359	353	359	486	7mer-m8	x	7mer-m8	9606		0
NM_199141|CARM1|chr19|+	miR-4779	9606	228	234	228	234	498	7mer-m8	x	7mer-m8	9606		0
NM_199141|CARM1|chr19|+	miR-4802-5p	9606	847	853	847	853	505	7mer-m8	x	7mer-m8	9606		0
NM_199141|CARM1|chr19|+	miR-491-5p	9606	142	148	142	148	507	7mer-m8	x	7mer-m8	9606		0
NM_199141|CARM1|chr19|+	miR-491-5p	9606	570	576	570	576	509	7mer-m8	x	7mer-m8	9606		0
NM_199141|CARM1|chr19|+	miR-492	9606	306	312	306	312	512	7mer-m8	x	7mer-m8	9606		0
NM_199141|CARM1|chr19|+	miR-492	9606	680	686	680	686	513	7mer-m8	x	7mer-m8	9606		0
NM_199141|CARM1|chr19|+	miR-5000-3p	9606	659	665	659	665	517	7mer-m8	x	7mer-m8	9606		0
NM_199141|CARM1|chr19|+	miR-5003-5p	9606	207	213	207	213	519	7mer-m8	x	7mer-m8	9606		0
NM_199141|CARM1|chr19|+	miR-5008-5p	9606	366	372	366	372	521	7mer-m8	x	7mer-m8	9606		0
NM_199141|CARM1|chr19|+	miR-5088-5p	9606	215	221	215	221	534	7mer-m8	x	7mer-m8	9606		0
NM_199141|CARM1|chr19|+	miR-514a-3p	9606	452	458	452	458	542	7mer-m8	x	7mer-m8	9606		0
NM_199141|CARM1|chr19|+	miR-526b-5p	9606	702	708	702	708	553	7mer-m8	x	7mer-m8	9606		0
NM_199141|CARM1|chr19|+	miR-532-3p	9606	211	217	211	217	554	7mer-m8	x	7mer-m8	9606		0
NM_199141|CARM1|chr19|+	miR-542-3p	9606	792	798	792	798	556	7mer-m8	x	7mer-m8	9606		0
NM_199141|CARM1|chr19|+	miR-548az-5p/548t-5p	9606	116	122	116	122	561	7mer-m8	x	7mer-m8	9606		0
NM_199141|CARM1|chr19|+	miR-548e-5p	9606	415	421	415	421	563	7mer-m8	x	7mer-m8	9606		0
NM_199141|CARM1|chr19|+	miR-552-3p	9606	318	324	318	324	568	7mer-m8	x	7mer-m8	9606		0
NM_199141|CARM1|chr19|+	miR-5583-3p	9606	187	193	187	193	572	7mer-m8	x	7mer-m8	9606		0
NM_199141|CARM1|chr19|+	miR-566	9606	524	530	524	530	574	7mer-m8	x	7mer-m8	9606		0
NM_199141|CARM1|chr19|+	miR-5693	9606	749	755	749	755	579	7mer-m8	x	7mer-m8	9606		0
NM_199141|CARM1|chr19|+	miR-5696	9606	974	980	974	980	581	7mer-m8	x	7mer-m8	9606		1
NM_199141|CARM1|chr19|+	miR-574-3p	9606	171	177	171	177	584	7mer-m8	x	7mer-m8	9606		0
NM_199141|CARM1|chr19|+	miR-584-3p	9606	106	112	106	112	588	7mer-m8	x	7mer-m8	9606		0
NM_199141|CARM1|chr19|+	miR-595	9606	591	597	591	597	592	7mer-m8	x	7mer-m8	9606		0
NM_199141|CARM1|chr19|+	miR-6085/6813-5p	9606	503	509	503	509	601	7mer-m8	x	7mer-m8	9606		0
NM_199141|CARM1|chr19|+	miR-6085/6813-5p	9606	672	678	672	678	603	7mer-m8	x	7mer-m8	9606		0
NM_199141|CARM1|chr19|+	miR-609	9606	77	83	77	83	607	7mer-m8	x	7mer-m8	9606		0
NM_199141|CARM1|chr19|+	miR-611/3131	9606	634	640	634	640	610	7mer-m8	x	7mer-m8	9606		0
NM_199141|CARM1|chr19|+	miR-6132/6836-5p	9606	295	301	295	301	613	7mer-m8	x	7mer-m8	9606		0
NM_199141|CARM1|chr19|+	miR-6134	9606	157	163	157	163	618	7mer-m8	x	7mer-m8	9606		0
NM_199141|CARM1|chr19|+	miR-625-5p	9606	52	58	52	58	629	7mer-m8	x	7mer-m8	9606		0
NM_199141|CARM1|chr19|+	miR-627-5p	9606	516	522	516	522	632	7mer-m8	x	7mer-m8	9606		0
NM_199141|CARM1|chr19|+	miR-631/3661	9606	305	311	305	311	634	7mer-m8	x	7mer-m8	9606		0
NM_199141|CARM1|chr19|+	miR-632/4288	9606	769	775	769	775	636	7mer-m8	x	7mer-m8	9606		0
NM_199141|CARM1|chr19|+	miR-651-3p	9606	812	818	812	818	646	7mer-m8	x	7mer-m8	9606		0
NM_199141|CARM1|chr19|+	miR-6515-5p	9606	846	852	846	852	651	7mer-m8	x	7mer-m8	9606		0
NM_199141|CARM1|chr19|+	miR-652-3p	9606	277	283	277	283	653	7mer-m8	x	7mer-m8	9606		0
NM_199141|CARM1|chr19|+	miR-668-5p	9606	523	529	523	529	669	7mer-m8	x	7mer-m8	9606		0
NM_199141|CARM1|chr19|+	miR-6720-3p	9606	274	280	274	280	672	7mer-m8	x	7mer-m8	9606		0
NM_199141|CARM1|chr19|+	miR-6721-5p	9606	232	238	232	238	675	7mer-m8	x	7mer-m8	9606		0
NM_199141|CARM1|chr19|+	miR-6721-5p	9606	25	31	25	31	676	7mer-m8	x	7mer-m8	9606		1
NM_199141|CARM1|chr19|+	miR-6721-5p	9606	904	910	904	910	677	7mer-m8	x	7mer-m8	9606		0
NM_199141|CARM1|chr19|+	miR-6731-5p/8085	9606	508	514	508	514	679	7mer-m8	x	7mer-m8	9606		0
NM_199141|CARM1|chr19|+	miR-6731-5p/8085	9606	932	938	932	938	680	7mer-m8	x	7mer-m8	9606		0
NM_199141|CARM1|chr19|+	miR-6734-3p	9606	344	350	344	350	686	7mer-m8	x	7mer-m8	9606		0
NM_199141|CARM1|chr19|+	miR-6734-3p	9606	622	628	622	628	687	7mer-m8	x	7mer-m8	9606		0
NM_199141|CARM1|chr19|+	miR-6734-3p	9606	743	749	743	749	688	7mer-m8	x	7mer-m8	9606		0
NM_199141|CARM1|chr19|+	miR-6734-3p	9606	911	917	911	917	690	7mer-m8	x	7mer-m8	9606		0
NM_199141|CARM1|chr19|+	miR-6737-5p/6812-5p/6819-5p	9606	610	616	610	616	694	7mer-m8	x	7mer-m8	9606		0
NM_199141|CARM1|chr19|+	miR-6742-5p	9606	611	617	611	617	698	7mer-m8	x	7mer-m8	9606		0
NM_199141|CARM1|chr19|+	miR-6746-3p	9606	45	51	45	51	700	7mer-m8	x	7mer-m8	9606		1
NM_199141|CARM1|chr19|+	miR-6751-5p/6803-5p	9606	153	159	153	159	705	7mer-m8	x	7mer-m8	9606		0
NM_199141|CARM1|chr19|+	miR-6755-5p	9606	242	248	242	248	710	7mer-m8	x	7mer-m8	9606		0
NM_199141|CARM1|chr19|+	miR-6756-5p/6766-5p	9606	144	150	144	150	711	7mer-m8	x	7mer-m8	9606		0
NM_199141|CARM1|chr19|+	miR-6756-5p/6766-5p	9606	608	614	608	614	712	7mer-m8	x	7mer-m8	9606		0
NM_199141|CARM1|chr19|+	miR-6757-3p	9606	449	455	449	455	713	7mer-m8	x	7mer-m8	9606		0
NM_199141|CARM1|chr19|+	miR-6757-5p	9606	895	901	895	901	714	7mer-m8	x	7mer-m8	9606		0
NM_199141|CARM1|chr19|+	miR-6760-5p	9606	933	939	933	939	718	7mer-m8	x	7mer-m8	9606		0
NM_199141|CARM1|chr19|+	miR-6762-3p	9606	500	506	500	506	719	7mer-m8	x	7mer-m8	9606		0
NM_199141|CARM1|chr19|+	miR-6762-5p/6845-5p	9606	542	548	542	548	720	7mer-m8	x	7mer-m8	9606		0
NM_199141|CARM1|chr19|+	miR-6769a-5p/6769b-5p	9606	607	613	607	613	728	7mer-m8	x	7mer-m8	9606		0
NM_199141|CARM1|chr19|+	miR-6781-5p	9606	164	170	164	170	731	7mer-m8	x	7mer-m8	9606		0
NM_199141|CARM1|chr19|+	miR-6793-5p	9606	606	612	606	612	740	7mer-m8	x	7mer-m8	9606		0
NM_199141|CARM1|chr19|+	miR-6795-5p/6887-5p	9606	224	230	224	230	742	7mer-m8	x	7mer-m8	9606		0
NM_199141|CARM1|chr19|+	miR-6795-5p/6887-5p	9606	684	690	684	690	743	7mer-m8	x	7mer-m8	9606		0
NM_199141|CARM1|chr19|+	miR-6798-5p	9606	325	331	325	331	748	7mer-m8	x	7mer-m8	9606		0
NM_199141|CARM1|chr19|+	miR-6799-5p	9606	159	165	159	165	752	7mer-m8	x	7mer-m8	9606		0
NM_199141|CARM1|chr19|+	miR-6805-5p	9606	564	570	564	570	762	7mer-m8	x	7mer-m8	9606		0
NM_199141|CARM1|chr19|+	miR-6808-3p	9606	84	90	84	90	764	7mer-m8	x	7mer-m8	9606		0
NM_199141|CARM1|chr19|+	miR-6810-5p	9606	141	147	141	147	765	7mer-m8	x	7mer-m8	9606		0
NM_199141|CARM1|chr19|+	miR-6814-5p	9606	730	736	730	736	768	7mer-m8	x	7mer-m8	9606		0
NM_199141|CARM1|chr19|+	miR-6825-5p	9606	369	375	369	375	776	7mer-m8	x	7mer-m8	9606		0
NM_199141|CARM1|chr19|+	miR-6825-5p	9606	899	905	899	905	779	7mer-m8	x	7mer-m8	9606		0
NM_199141|CARM1|chr19|+	miR-6829-5p	9606	501	507	501	507	782	7mer-m8	x	7mer-m8	9606		0
NM_199141|CARM1|chr19|+	miR-6830-5p	9606	813	819	813	819	783	7mer-m8	x	7mer-m8	9606		0
NM_199141|CARM1|chr19|+	miR-6850-3p	9606	485	491	485	491	797	7mer-m8	x	7mer-m8	9606		0
NM_199141|CARM1|chr19|+	miR-6868-5p	9606	289	295	289	295	803	7mer-m8	x	7mer-m8	9606		0
NM_199141|CARM1|chr19|+	miR-6868-5p	9606	302	308	302	308	804	7mer-m8	x	7mer-m8	9606		0
NM_199141|CARM1|chr19|+	miR-6877-5p	9606	638	644	638	644	809	7mer-m8	x	7mer-m8	9606		0
NM_199141|CARM1|chr19|+	miR-6880-3p	9606	800	806	800	806	813	7mer-m8	x	7mer-m8	9606		0
NM_199141|CARM1|chr19|+	miR-6887-3p	9606	535	541	535	541	814	7mer-m8	x	7mer-m8	9606		0
NM_199141|CARM1|chr19|+	miR-6892-5p	9606	310	316	310	316	815	7mer-m8	x	7mer-m8	9606		0
NM_199141|CARM1|chr19|+	miR-7109-3p	9606	552	558	552	558	823	7mer-m8	x	7mer-m8	9606		0
NM_199141|CARM1|chr19|+	miR-7109-5p	9606	695	701	695	701	825	7mer-m8	x	7mer-m8	9606		0
NM_199141|CARM1|chr19|+	miR-7112-5p	9606	233	239	233	239	826	7mer-m8	x	7mer-m8	9606		0
NM_199141|CARM1|chr19|+	miR-7112-5p	9606	26	32	26	32	827	7mer-m8	x	7mer-m8	9606		1
NM_199141|CARM1|chr19|+	miR-7112-5p	9606	905	911	905	911	828	7mer-m8	x	7mer-m8	9606		0
NM_199141|CARM1|chr19|+	miR-7150	9606	288	294	288	294	830	7mer-m8	x	7mer-m8	9606		0
NM_199141|CARM1|chr19|+	miR-7150	9606	301	307	301	307	831	7mer-m8	x	7mer-m8	9606		0
NM_199141|CARM1|chr19|+	miR-7156-3p	9606	721	727	721	727	833	7mer-m8	x	7mer-m8	9606		0
NM_199141|CARM1|chr19|+	miR-744-5p	9606	544	550	544	550	836	7mer-m8	x	7mer-m8	9606		0
NM_199141|CARM1|chr19|+	miR-758-3p	9606	394	400	394	400	839	7mer-m8	x	7mer-m8	9606		0
NM_199141|CARM1|chr19|+	miR-762/4492/4498/5001-5p	9606	292	298	292	298	840	7mer-m8	x	7mer-m8	9606		0
NM_199141|CARM1|chr19|+	miR-764	9606	317	323	317	323	842	7mer-m8	x	7mer-m8	9606		0
NM_199141|CARM1|chr19|+	miR-7843-3p	9606	554	560	554	560	846	7mer-m8	x	7mer-m8	9606		0
NM_199141|CARM1|chr19|+	miR-7845-5p	9606	21	27	21	27	847	7mer-m8	x	7mer-m8	9606		1
NM_199141|CARM1|chr19|+	miR-8078	9606	513	519	513	519	861	7mer-m8	x	7mer-m8	9606		0
NM_199141|CARM1|chr19|+	miR-874-5p	9606	283	289	283	289	866	7mer-m8	x	7mer-m8	9606		0
NM_199141|CARM1|chr19|+	miR-9-5p	9606	575	581	575	581	870	7mer-m8	x	7mer-m8	9606		0
NM_199141|CARM1|chr19|+	miR-920/4300/5591-5p/6726-5p	9606	841	847	841	847	871	7mer-m8	x	7mer-m8	9606		0
NM_199141|CARM1|chr19|+	miR-922	9606	264	270	264	270	872	7mer-m8	x	7mer-m8	9606		0
NM_199141|CARM1|chr19|+	miR-92a-2-5p	9606	143	149	143	149	875	7mer-m8	x	7mer-m8	9606		0
NM_199141|CARM1|chr19|+	miR-92a-2-5p	9606	155	161	155	161	876	7mer-m8	x	7mer-m8	9606		0
NM_199141|CARM1|chr19|+	miR-92b-5p	9606	139	145	139	145	879	7mer-m8	x	7mer-m8	9606		0
NM_199141|CARM1|chr19|+	miR-939-5p/1343-5p	9606	842	848	842	848	887	7mer-m8	x	7mer-m8	9606		0
NM_199141|CARM1|chr19|+	miR-940/6808-5p/6893-5p	9606	297	303	297	303	889	7mer-m8	x	7mer-m8	9606		0
NM_199141|CARM1|chr19|+	miR-940/6808-5p/6893-5p	9606	328	334	328	334	890	7mer-m8	x	7mer-m8	9606		0
NM_199141|CARM1|chr19|+	miR-940/6808-5p/6893-5p	9606	644	650	644	650	891	7mer-m8	x	7mer-m8	9606		0
NM_199141|CARM1|chr19|+	let-7a-2-3p/let-7g-3p	9606	601	607	601	607	1	7mer-1a	x	7mer-1a	9606		0
NM_199141|CARM1|chr19|+	let-7c-3p	9606	601	607	601	607	2	7mer-1a	x	7mer-1a	9606		0
NM_199141|CARM1|chr19|+	miR-1207-5p/4763-3p	9606	288	294	288	294	18	7mer-1a	x	7mer-1a	9606		0
NM_199141|CARM1|chr19|+	miR-1207-5p/4763-3p	9606	301	307	301	307	20	7mer-1a	x	7mer-1a	9606		0
NM_199141|CARM1|chr19|+	miR-1238-3p	9606	979	985	979	985	30	7mer-1a	x	7mer-1a	9606		0
NM_199141|CARM1|chr19|+	miR-1247-3p	9606	908	914	908	914	41	7mer-1a	x	7mer-1a	9606		0
NM_199141|CARM1|chr19|+	miR-1249-5p/6797-5p	9606	846	852	846	852	44	7mer-1a	x	7mer-1a	9606		0
NM_199141|CARM1|chr19|+	miR-1260a/1260b	9606	342	348	342	348	54	7mer-1a	x	7mer-1a	9606		0
NM_199141|CARM1|chr19|+	miR-128-3p	9606	879	885	879	885	69	7mer-1a	x	7mer-1a	9606		0
NM_199141|CARM1|chr19|+	miR-1283	9606	856	862	856	862	72	7mer-1a	x	7mer-1a	9606		0
NM_199141|CARM1|chr19|+	miR-129-5p	9606	941	947	941	947	76	7mer-1a	x	7mer-1a	9606		1
NM_199141|CARM1|chr19|+	miR-1301-5p/6502-5p	9606	711	717	711	717	83	7mer-1a	x	7mer-1a	9606		0
NM_199141|CARM1|chr19|+	miR-139-3p	9606	335	341	335	341	87	7mer-1a	x	7mer-1a	9606		0
NM_199141|CARM1|chr19|+	miR-152-5p	9606	445	451	445	451	106	7mer-1a	x	7mer-1a	9606		0
NM_199141|CARM1|chr19|+	miR-182-3p	9606	445	451	445	451	113	7mer-1a	x	7mer-1a	9606		0
NM_199141|CARM1|chr19|+	miR-183-5p.1	9606	185	191	185	191	115	7mer-1a	x	7mer-1a	9606		0
NM_199141|CARM1|chr19|+	miR-188-3p	9606	342	348	342	348	124	7mer-1a	x	7mer-1a	9606		0
NM_199141|CARM1|chr19|+	miR-18a-3p	9606	767	773	767	773	125	7mer-1a	x	7mer-1a	9606		0
NM_199141|CARM1|chr19|+	miR-1972	9606	832	838	832	838	149	7mer-1a	x	7mer-1a	9606		0
NM_199141|CARM1|chr19|+	miR-2113	9606	197	203	197	203	157	7mer-1a	x	7mer-1a	9606		0
NM_199141|CARM1|chr19|+	miR-26-5p	9606	594	600	594	600	172	7mer-1a	x	7mer-1a	9606		0
NM_199141|CARM1|chr19|+	miR-27-3p	9606	471	477	471	477	175	7mer-1a	x	7mer-1a	9606		0
NM_199141|CARM1|chr19|+	miR-29c-5p	9606	391	397	391	397	182	7mer-1a	x	7mer-1a	9606		0
NM_199141|CARM1|chr19|+	miR-3117-5p	9606	451	457	451	457	186	7mer-1a	x	7mer-1a	9606		0
NM_199141|CARM1|chr19|+	miR-3144-5p	9606	141	147	141	147	199	7mer-1a	x	7mer-1a	9606		0
NM_199141|CARM1|chr19|+	miR-3175	9606	569	575	569	575	226	7mer-1a	x	7mer-1a	9606		0
NM_199141|CARM1|chr19|+	miR-3189-5p	9606	765	771	765	771	236	7mer-1a	x	7mer-1a	9606		0
NM_199141|CARM1|chr19|+	miR-328-5p/6885-5p	9606	695	701	695	701	251	7mer-1a	x	7mer-1a	9606		0
NM_199141|CARM1|chr19|+	miR-338-3p	9606	266	272	266	272	257	7mer-1a	x	7mer-1a	9606		0
NM_199141|CARM1|chr19|+	miR-342-5p/4664-5p	9606	610	616	610	616	259	7mer-1a	x	7mer-1a	9606		0
NM_199141|CARM1|chr19|+	miR-4282	9606	425	431	425	431	337	7mer-1a	x	7mer-1a	9606		1
NM_199141|CARM1|chr19|+	miR-4301	9606	341	347	341	347	343	7mer-1a	x	7mer-1a	9606		0
NM_199141|CARM1|chr19|+	miR-4316	9606	588	594	588	594	347	7mer-1a	x	7mer-1a	9606		0
NM_199141|CARM1|chr19|+	miR-4433a-5p	9606	111	117	111	117	352	7mer-1a	x	7mer-1a	9606		0
NM_199141|CARM1|chr19|+	miR-4443	9606	937	943	937	943	359	7mer-1a	x	7mer-1a	9606		1
NM_199141|CARM1|chr19|+	miR-4532	9606	908	914	908	914	397	7mer-1a	x	7mer-1a	9606		0
NM_199141|CARM1|chr19|+	miR-4652-5p	9606	141	147	141	147	411	7mer-1a	x	7mer-1a	9606		0
NM_199141|CARM1|chr19|+	miR-4658/6790-5p	9606	700	706	700	706	419	7mer-1a	x	7mer-1a	9606		0
NM_199141|CARM1|chr19|+	miR-4667-3p	9606	740	746	740	746	422	7mer-1a	x	7mer-1a	9606		0
NM_199141|CARM1|chr19|+	miR-4682	9606	518	524	518	524	430	7mer-1a	x	7mer-1a	9606		0
NM_199141|CARM1|chr19|+	miR-4708-3p	9606	920	926	920	926	442	7mer-1a	x	7mer-1a	9606		0
NM_199141|CARM1|chr19|+	miR-4711-3p	9606	771	777	771	777	443	7mer-1a	x	7mer-1a	9606		0
NM_199141|CARM1|chr19|+	miR-4734	9606	460	466	460	466	463	7mer-1a	x	7mer-1a	9606		0
NM_199141|CARM1|chr19|+	miR-4736	9606	288	294	288	294	466	7mer-1a	x	7mer-1a	9606		0
NM_199141|CARM1|chr19|+	miR-4736	9606	301	307	301	307	468	7mer-1a	x	7mer-1a	9606		0
NM_199141|CARM1|chr19|+	miR-4739	9606	510	516	510	516	472	7mer-1a	x	7mer-1a	9606		0
NM_199141|CARM1|chr19|+	miR-4743-5p	9606	756	762	756	762	479	7mer-1a	x	7mer-1a	9606		0
NM_199141|CARM1|chr19|+	miR-4758-3p	9606	765	771	765	771	489	7mer-1a	x	7mer-1a	9606		0
NM_199141|CARM1|chr19|+	miR-4786-3p	9606	554	560	554	560	500	7mer-1a	x	7mer-1a	9606		0
NM_199141|CARM1|chr19|+	miR-5088-3p	9606	913	919	913	919	533	7mer-1a	x	7mer-1a	9606		0
NM_199141|CARM1|chr19|+	miR-512-5p	9606	835	841	835	841	539	7mer-1a	x	7mer-1a	9606		0
NM_199141|CARM1|chr19|+	miR-513a-5p	9606	471	477	471	477	540	7mer-1a	x	7mer-1a	9606		0
NM_199141|CARM1|chr19|+	miR-515-5p/519e-5p	9606	65	71	65	71	543	7mer-1a	x	7mer-1a	9606		0
NM_199141|CARM1|chr19|+	miR-542-5p	9606	666	672	666	672	557	7mer-1a	x	7mer-1a	9606		0
NM_199141|CARM1|chr19|+	miR-548p	9606	97	103	97	103	565	7mer-1a	x	7mer-1a	9606		0
NM_199141|CARM1|chr19|+	miR-597-3p	9606	445	451	445	451	593	7mer-1a	x	7mer-1a	9606		0
NM_199141|CARM1|chr19|+	miR-6072/6891-3p	9606	977	983	977	983	596	7mer-1a	x	7mer-1a	9606		0
NM_199141|CARM1|chr19|+	miR-6075	9606	490	496	490	496	597	7mer-1a	x	7mer-1a	9606		0
NM_199141|CARM1|chr19|+	miR-6132/6836-5p	9606	675	681	675	681	616	7mer-1a	x	7mer-1a	9606		0
NM_199141|CARM1|chr19|+	miR-6134	9606	586	592	586	592	619	7mer-1a	x	7mer-1a	9606		0
NM_199141|CARM1|chr19|+	miR-6134	9606	780	786	780	786	620	7mer-1a	x	7mer-1a	9606		0
NM_199141|CARM1|chr19|+	miR-618	9606	706	712	706	712	621	7mer-1a	x	7mer-1a	9606		0
NM_199141|CARM1|chr19|+	miR-624-3p	9606	57	63	57	63	624	7mer-1a	x	7mer-1a	9606		0
NM_199141|CARM1|chr19|+	miR-624-3p	9606	815	821	815	821	625	7mer-1a	x	7mer-1a	9606		0
NM_199141|CARM1|chr19|+	miR-624-3p	9606	854	860	854	860	626	7mer-1a	x	7mer-1a	9606		0
NM_199141|CARM1|chr19|+	miR-627-3p	9606	441	447	441	447	631	7mer-1a	x	7mer-1a	9606		0
NM_199141|CARM1|chr19|+	miR-642a-5p	9606	741	747	741	747	639	7mer-1a	x	7mer-1a	9606		0
NM_199141|CARM1|chr19|+	miR-654-5p	9606	572	578	572	578	657	7mer-1a	x	7mer-1a	9606		0
NM_199141|CARM1|chr19|+	miR-6720-5p	9606	267	273	267	273	674	7mer-1a	x	7mer-1a	9606		0
NM_199141|CARM1|chr19|+	miR-6747-5p	9606	610	616	610	616	702	7mer-1a	x	7mer-1a	9606		0
NM_199141|CARM1|chr19|+	miR-6752-3p	9606	924	930	924	930	707	7mer-1a	x	7mer-1a	9606		0
NM_199141|CARM1|chr19|+	miR-6752-5p/6842-5p/7110-5p	9606	153	159	153	159	708	7mer-1a	x	7mer-1a	9606		0
NM_199141|CARM1|chr19|+	miR-6769a-5p/6769b-5p	9606	572	578	572	578	727	7mer-1a	x	7mer-1a	9606		0
NM_199141|CARM1|chr19|+	miR-6777-5p/6889-5p	9606	666	672	666	672	730	7mer-1a	x	7mer-1a	9606		0
NM_199141|CARM1|chr19|+	miR-6789-3p	9606	276	282	276	282	737	7mer-1a	x	7mer-1a	9606		0
NM_199141|CARM1|chr19|+	miR-6795-5p/6887-5p	9606	695	701	695	701	747	7mer-1a	x	7mer-1a	9606		0
NM_199141|CARM1|chr19|+	miR-6815-3p	9606	475	481	475	481	770	7mer-1a	x	7mer-1a	9606		0
NM_199141|CARM1|chr19|+	miR-6823-5p	9606	244	250	244	250	775	7mer-1a	x	7mer-1a	9606		0
NM_199141|CARM1|chr19|+	miR-6835-5p	9606	153	159	153	159	787	7mer-1a	x	7mer-1a	9606		0
NM_199141|CARM1|chr19|+	miR-766-3p	9606	64	70	64	70	843	7mer-1a	x	7mer-1a	9606		0
NM_199141|CARM1|chr19|+	miR-7845-5p	9606	870	876	870	876	849	7mer-1a	x	7mer-1a	9606		0
NM_199141|CARM1|chr19|+	miR-7850-5p	9606	939	945	939	945	850	7mer-1a	x	7mer-1a	9606		1
NM_199141|CARM1|chr19|+	miR-7854-3p	9606	780	786	780	786	854	7mer-1a	x	7mer-1a	9606		0
NM_199141|CARM1|chr19|+	miR-7973	9606	393	399	393	399	855	7mer-1a	x	7mer-1a	9606		0
NM_199141|CARM1|chr19|+	miR-7973	9606	84	90	84	90	856	7mer-1a	x	7mer-1a	9606		0
NM_199141|CARM1|chr19|+	miR-924	9606	516	522	516	522	874	7mer-1a	x	7mer-1a	9606		0
NM_199141|CARM1|chr19|+	miR-939-5p/1343-5p	9606	569	575	569	575	886	7mer-1a	x	7mer-1a	9606		0
NM_199141|CARM1|chr19|+	miR-101-3p.1	9606	878	883	878	883	3	6mer	x	6mer	9606		0
NM_199141|CARM1|chr19|+	miR-103-3p/107	9606	653	658	653	658	5	6mer	x	6mer	9606		0
NM_199141|CARM1|chr19|+	miR-103a-2-5p	9606	68	73	68	73	6	6mer	x	6mer	9606		0
NM_199141|CARM1|chr19|+	miR-103b	9606	100	105	100	105	7	6mer	x	6mer	9606		0
NM_199141|CARM1|chr19|+	miR-1178-5p	9606	465	470	465	470	8	6mer	x	6mer	9606		0
NM_199141|CARM1|chr19|+	miR-1184	9606	677	682	677	682	10	6mer	x	6mer	9606		0
NM_199141|CARM1|chr19|+	miR-1193	9606	248	253	248	253	12	6mer	x	6mer	9606		0
NM_199141|CARM1|chr19|+	miR-1197	9606	659	664	659	664	13	6mer	x	6mer	9606		0
NM_199141|CARM1|chr19|+	miR-1205	9606	723	728	723	728	15	6mer	x	6mer	9606		0
NM_199141|CARM1|chr19|+	miR-1207-5p/4763-3p	9606	232	237	232	237	16	6mer	x	6mer	9606		0
NM_199141|CARM1|chr19|+	miR-1231	9606	770	775	770	775	24	6mer	x	6mer	9606		0
NM_199141|CARM1|chr19|+	miR-1231	9606	776	781	776	781	25	6mer	x	6mer	9606		0
NM_199141|CARM1|chr19|+	miR-1237-5p/4488/4697-5p	9606	564	569	564	569	28	6mer	x	6mer	9606		0
NM_199141|CARM1|chr19|+	miR-124-5p	9606	76	81	76	81	32	6mer	x	6mer	9606		0
NM_199141|CARM1|chr19|+	miR-1243	9606	338	343	338	343	33	6mer	x	6mer	9606		0
NM_199141|CARM1|chr19|+	miR-1243	9606	866	871	866	871	34	6mer	x	6mer	9606		0
NM_199141|CARM1|chr19|+	miR-1244	9606	876	881	876	881	35	6mer	x	6mer	9606		0
NM_199141|CARM1|chr19|+	miR-1245b-5p	9606	386	391	386	391	37	6mer	x	6mer	9606		0
NM_199141|CARM1|chr19|+	miR-1245b-5p	9606	727	732	727	732	39	6mer	x	6mer	9606		0
NM_199141|CARM1|chr19|+	miR-1245b-5p	9606	831	836	831	836	40	6mer	x	6mer	9606		0
NM_199141|CARM1|chr19|+	miR-1249-5p/6797-5p	9606	228	233	228	233	42	6mer	x	6mer	9606		0
NM_199141|CARM1|chr19|+	miR-1249-5p/6797-5p	9606	567	572	567	572	43	6mer	x	6mer	9606		0
NM_199141|CARM1|chr19|+	miR-125-5p	9606	558	563	558	563	47	6mer	x	6mer	9606		0
NM_199141|CARM1|chr19|+	miR-1254/3116	9606	359	364	359	364	48	6mer	x	6mer	9606		0
NM_199141|CARM1|chr19|+	miR-1254/3116	9606	384	389	384	389	49	6mer	x	6mer	9606		0
NM_199141|CARM1|chr19|+	miR-1254/3116	9606	479	484	479	484	50	6mer	x	6mer	9606		0
NM_199141|CARM1|chr19|+	miR-1258	9606	149	154	149	154	51	6mer	x	6mer	9606		0
NM_199141|CARM1|chr19|+	miR-125a-3p	9606	318	323	318	323	52	6mer	x	6mer	9606		0
NM_199141|CARM1|chr19|+	miR-1260a/1260b	9606	211	216	211	216	53	6mer	x	6mer	9606		0
NM_199141|CARM1|chr19|+	miR-1265	9606	851	856	851	856	55	6mer	x	6mer	9606		0
NM_199141|CARM1|chr19|+	miR-1266-5p/4518	9606	834	839	834	839	58	6mer	x	6mer	9606		0
NM_199141|CARM1|chr19|+	miR-127-5p	9606	555	560	555	560	59	6mer	x	6mer	9606		0
NM_199141|CARM1|chr19|+	miR-1270	9606	336	341	336	341	60	6mer	x	6mer	9606		0
NM_199141|CARM1|chr19|+	miR-1273c	9606	179	184	179	184	61	6mer	x	6mer	9606		0
NM_199141|CARM1|chr19|+	miR-1273g-3p	9606	340	345	340	345	62	6mer	x	6mer	9606		0
NM_199141|CARM1|chr19|+	miR-1275/4665-5p	9606	154	159	154	159	63	6mer	x	6mer	9606		0
NM_199141|CARM1|chr19|+	miR-1275/4665-5p	9606	696	701	696	701	64	6mer	x	6mer	9606		0
NM_199141|CARM1|chr19|+	miR-1276	9606	94	99	94	99	65	6mer	x	6mer	9606		0
NM_199141|CARM1|chr19|+	miR-128-1-5p	9606	543	548	543	548	66	6mer	x	6mer	9606		0
NM_199141|CARM1|chr19|+	miR-128-1-5p	9606	563	568	563	568	67	6mer	x	6mer	9606		0
NM_199141|CARM1|chr19|+	miR-1281	9606	523	528	523	528	70	6mer	x	6mer	9606		0
NM_199141|CARM1|chr19|+	miR-1283	9606	817	822	817	822	71	6mer	x	6mer	9606		0
NM_199141|CARM1|chr19|+	miR-1286	9606	231	236	231	236	73	6mer	x	6mer	9606		0
NM_199141|CARM1|chr19|+	miR-1288-3p	9606	868	873	868	873	74	6mer	x	6mer	9606		0
NM_199141|CARM1|chr19|+	miR-1288-5p	9606	789	794	789	794	75	6mer	x	6mer	9606		0
NM_199141|CARM1|chr19|+	miR-1293/4483	9606	145	150	145	150	77	6mer	x	6mer	9606		0
NM_199141|CARM1|chr19|+	miR-1293/4483	9606	609	614	609	614	78	6mer	x	6mer	9606		0
NM_199141|CARM1|chr19|+	miR-1301-3p	9606	722	727	722	727	82	6mer	x	6mer	9606		0
NM_199141|CARM1|chr19|+	miR-1304-5p	9606	782	787	782	787	84	6mer	x	6mer	9606		0
NM_199141|CARM1|chr19|+	miR-1307-3p	9606	492	497	492	497	85	6mer	x	6mer	9606		0
NM_199141|CARM1|chr19|+	miR-144-3p	9606	878	883	878	883	88	6mer	x	6mer	9606		0
NM_199141|CARM1|chr19|+	miR-145-5p	9606	63	68	63	68	89	6mer	x	6mer	9606		0
NM_199141|CARM1|chr19|+	miR-1468-5p	9606	399	404	399	404	90	6mer	x	6mer	9606		0
NM_199141|CARM1|chr19|+	miR-1469	9606	548	553	548	553	91	6mer	x	6mer	9606		0
NM_199141|CARM1|chr19|+	miR-146a-3p	9606	520	525	520	525	92	6mer	x	6mer	9606		0
NM_199141|CARM1|chr19|+	miR-1470	9606	535	540	535	540	93	6mer	x	6mer	9606		0
NM_199141|CARM1|chr19|+	miR-1471	9606	530	535	530	535	95	6mer	x	6mer	9606		0
NM_199141|CARM1|chr19|+	miR-149-3p/4728-5p/6785-5p/6883-5p	9606	160	165	160	165	96	6mer	x	6mer	9606		0
NM_199141|CARM1|chr19|+	miR-149-3p/4728-5p/6785-5p/6883-5p	9606	369	374	369	374	97	6mer	x	6mer	9606		0
NM_199141|CARM1|chr19|+	miR-149-5p	9606	477	482	477	482	100	6mer	x	6mer	9606		0
NM_199141|CARM1|chr19|+	miR-150-5p	9606	212	217	212	217	104	6mer	x	6mer	9606		0
NM_199141|CARM1|chr19|+	miR-151-5p	9606	635	640	635	640	105	6mer	x	6mer	9606		0
NM_199141|CARM1|chr19|+	miR-17-3p	9606	677	682	677	682	108	6mer	x	6mer	9606		0
NM_199141|CARM1|chr19|+	miR-17-3p	9606	723	728	723	728	109	6mer	x	6mer	9606		0
NM_199141|CARM1|chr19|+	miR-17-5p/20-5p/93-5p/106-5p/519-3p	9606	116	121	116	121	110	6mer	x	6mer	9606		0
NM_199141|CARM1|chr19|+	miR-181a-2-3p	9606	340	345	340	345	112	6mer	x	6mer	9606		0
NM_199141|CARM1|chr19|+	miR-184	9606	139	144	139	144	116	6mer	x	6mer	9606		0
NM_199141|CARM1|chr19|+	miR-185-3p	9606	672	677	672	677	119	6mer	x	6mer	9606		0
NM_199141|CARM1|chr19|+	miR-185-5p	9606	508	513	508	513	120	6mer	x	6mer	9606		0
NM_199141|CARM1|chr19|+	miR-185-5p	9606	932	937	932	937	121	6mer	x	6mer	9606		0
NM_199141|CARM1|chr19|+	miR-1908-3p	9606	485	490	485	490	126	6mer	x	6mer	9606		0
NM_199141|CARM1|chr19|+	miR-1908-5p	9606	29	34	29	34	127	6mer	x	6mer	9606		1
NM_199141|CARM1|chr19|+	miR-1909-3p/6722-3p	9606	24	29	24	29	131	6mer	x	6mer	9606		1
NM_199141|CARM1|chr19|+	miR-1909-3p/6722-3p	9606	296	301	296	301	132	6mer	x	6mer	9606		0
NM_199141|CARM1|chr19|+	miR-1910-3p/6511a-5p	9606	298	303	298	303	137	6mer	x	6mer	9606		0
NM_199141|CARM1|chr19|+	miR-1910-3p/6511a-5p	9606	329	334	329	334	138	6mer	x	6mer	9606		0
NM_199141|CARM1|chr19|+	miR-1910-3p/6511a-5p	9606	645	650	645	650	139	6mer	x	6mer	9606		0
NM_199141|CARM1|chr19|+	miR-1915-3p/6764-5p	9606	251	256	251	256	140	6mer	x	6mer	9606		0
NM_199141|CARM1|chr19|+	miR-193a-5p	9606	464	469	464	469	141	6mer	x	6mer	9606		0
NM_199141|CARM1|chr19|+	miR-193b-5p	9606	152	157	152	157	142	6mer	x	6mer	9606		0
NM_199141|CARM1|chr19|+	miR-194-3p	9606	750	755	750	755	144	6mer	x	6mer	9606		0
NM_199141|CARM1|chr19|+	miR-196b-3p	9606	617	622	617	622	146	6mer	x	6mer	9606		0
NM_199141|CARM1|chr19|+	miR-1972	9606	286	291	286	291	148	6mer	x	6mer	9606		0
NM_199141|CARM1|chr19|+	miR-203a-3p.1	9606	889	894	889	894	151	6mer	x	6mer	9606		0
NM_199141|CARM1|chr19|+	miR-204-5p/211-5p	9606	914	919	914	919	152	6mer	x	6mer	9606		0
NM_199141|CARM1|chr19|+	miR-2110	9606	142	147	142	147	155	6mer	x	6mer	9606		0
NM_199141|CARM1|chr19|+	miR-2110	9606	570	575	570	575	156	6mer	x	6mer	9606		0
NM_199141|CARM1|chr19|+	miR-2116-3p	9606	212	217	212	217	158	6mer	x	6mer	9606		0
NM_199141|CARM1|chr19|+	miR-2116-5p	9606	444	449	444	449	159	6mer	x	6mer	9606		0
NM_199141|CARM1|chr19|+	miR-214-3p/3619-5p	9606	265	270	265	270	160	6mer	x	6mer	9606		0
NM_199141|CARM1|chr19|+	miR-214-3p/3619-5p	9606	655	660	655	660	161	6mer	x	6mer	9606		0
NM_199141|CARM1|chr19|+	miR-214-5p	9606	273	278	273	278	162	6mer	x	6mer	9606		0
NM_199141|CARM1|chr19|+	miR-218-1-3p	9606	446	451	446	451	163	6mer	x	6mer	9606		0
NM_199141|CARM1|chr19|+	miR-22-5p	9606	444	449	444	449	164	6mer	x	6mer	9606		0
NM_199141|CARM1|chr19|+	miR-221-3p/222-3p	9606	818	823	818	823	165	6mer	x	6mer	9606		0
NM_199141|CARM1|chr19|+	miR-221-5p/8073	9606	358	363	358	363	167	6mer	x	6mer	9606		0
NM_199141|CARM1|chr19|+	miR-221-5p/8073	9606	478	483	478	483	168	6mer	x	6mer	9606		0
NM_199141|CARM1|chr19|+	miR-2277-3p	9606	657	662	657	662	170	6mer	x	6mer	9606		0
NM_199141|CARM1|chr19|+	miR-2682-3p/6781-3p	9606	522	527	522	527	173	6mer	x	6mer	9606		0
NM_199141|CARM1|chr19|+	miR-26b-3p	9606	271	276	271	276	174	6mer	x	6mer	9606		0
NM_199141|CARM1|chr19|+	miR-27b-5p	9606	70	75	70	75	177	6mer	x	6mer	9606		0
NM_199141|CARM1|chr19|+	miR-2909	9606	148	153	148	153	178	6mer	x	6mer	9606		0
NM_199141|CARM1|chr19|+	miR-296-5p	9606	734	739	734	739	180	6mer	x	6mer	9606		0
NM_199141|CARM1|chr19|+	miR-29b-1-5p	9606	447	452	447	452	181	6mer	x	6mer	9606		0
NM_199141|CARM1|chr19|+	miR-301a-5p/301b-5p	9606	520	525	520	525	183	6mer	x	6mer	9606		0
NM_199141|CARM1|chr19|+	miR-3064-5p	9606	477	482	477	482	184	6mer	x	6mer	9606		0
NM_199141|CARM1|chr19|+	miR-3064-5p	9606	496	501	496	501	185	6mer	x	6mer	9606		0
NM_199141|CARM1|chr19|+	miR-3120-3p	9606	656	661	656	661	187	6mer	x	6mer	9606		0
NM_199141|CARM1|chr19|+	miR-3121-5p	9606	577	582	577	582	188	6mer	x	6mer	9606		0
NM_199141|CARM1|chr19|+	miR-3126-5p	9606	897	902	897	902	189	6mer	x	6mer	9606		0
NM_199141|CARM1|chr19|+	miR-3126-5p	9606	935	940	935	940	190	6mer	x	6mer	9606		0
NM_199141|CARM1|chr19|+	miR-3127-5p	9606	245	250	245	250	192	6mer	x	6mer	9606		0
NM_199141|CARM1|chr19|+	miR-3128	9606	290	295	290	295	193	6mer	x	6mer	9606		0
NM_199141|CARM1|chr19|+	miR-3128	9606	303	308	303	308	194	6mer	x	6mer	9606		0
NM_199141|CARM1|chr19|+	miR-3134	9606	849	854	849	854	195	6mer	x	6mer	9606		0
NM_199141|CARM1|chr19|+	miR-3134	9606	893	898	893	898	196	6mer	x	6mer	9606		0
NM_199141|CARM1|chr19|+	miR-3140-5p	9606	557	562	557	562	198	6mer	x	6mer	9606		0
NM_199141|CARM1|chr19|+	miR-3144-5p	9606	223	228	223	228	200	6mer	x	6mer	9606		0
NM_199141|CARM1|chr19|+	miR-3144-5p	9606	323	328	323	328	201	6mer	x	6mer	9606		0
NM_199141|CARM1|chr19|+	miR-3144-5p	9606	665	670	665	670	202	6mer	x	6mer	9606		0
NM_199141|CARM1|chr19|+	miR-3150a-3p	9606	142	147	142	147	205	6mer	x	6mer	9606		0
NM_199141|CARM1|chr19|+	miR-3151-5p	9606	143	148	143	148	207	6mer	x	6mer	9606		0
NM_199141|CARM1|chr19|+	miR-3151-5p	9606	155	160	155	160	208	6mer	x	6mer	9606		0
NM_199141|CARM1|chr19|+	miR-3151-5p	9606	571	576	571	576	209	6mer	x	6mer	9606		0
NM_199141|CARM1|chr19|+	miR-3151-5p	9606	612	617	612	617	210	6mer	x	6mer	9606		0
NM_199141|CARM1|chr19|+	miR-3151-5p	9606	697	702	697	702	211	6mer	x	6mer	9606		0
NM_199141|CARM1|chr19|+	miR-3156-3p	9606	211	216	211	216	213	6mer	x	6mer	9606		0
NM_199141|CARM1|chr19|+	miR-3158-3p	9606	216	221	216	221	215	6mer	x	6mer	9606		0
NM_199141|CARM1|chr19|+	miR-3158-3p	9606	294	299	294	299	216	6mer	x	6mer	9606		0
NM_199141|CARM1|chr19|+	miR-3158-5p	9606	677	682	677	682	217	6mer	x	6mer	9606		0
NM_199141|CARM1|chr19|+	miR-3158-5p	9606	723	728	723	728	218	6mer	x	6mer	9606		0
NM_199141|CARM1|chr19|+	miR-3160-3p	9606	89	94	89	94	219	6mer	x	6mer	9606		0
NM_199141|CARM1|chr19|+	miR-3162-5p	9606	871	876	871	876	221	6mer	x	6mer	9606		0
NM_199141|CARM1|chr19|+	miR-3163	9606	435	440	435	440	223	6mer	x	6mer	9606		1
NM_199141|CARM1|chr19|+	miR-3170/6855-5p	9606	611	616	611	616	224	6mer	x	6mer	9606		0
NM_199141|CARM1|chr19|+	miR-3175	9606	370	375	370	375	225	6mer	x	6mer	9606		0
NM_199141|CARM1|chr19|+	miR-3175	9606	843	848	843	848	227	6mer	x	6mer	9606		0
NM_199141|CARM1|chr19|+	miR-3175	9606	900	905	900	905	228	6mer	x	6mer	9606		0
NM_199141|CARM1|chr19|+	miR-3176/3922-3p	9606	357	362	357	362	229	6mer	x	6mer	9606		0
NM_199141|CARM1|chr19|+	miR-3180-5p	9606	268	273	268	273	233	6mer	x	6mer	9606		0
NM_199141|CARM1|chr19|+	miR-3187-3p	9606	356	361	356	361	234	6mer	x	6mer	9606		0
NM_199141|CARM1|chr19|+	miR-3191-3p	9606	323	328	323	328	240	6mer	x	6mer	9606		0
NM_199141|CARM1|chr19|+	miR-3191-3p	9606	665	670	665	670	241	6mer	x	6mer	9606		0
NM_199141|CARM1|chr19|+	miR-3191-3p	9606	683	688	683	688	242	6mer	x	6mer	9606		0
NM_199141|CARM1|chr19|+	miR-323b-5p/410-5p/494-5p	9606	604	609	604	609	244	6mer	x	6mer	9606		0
NM_199141|CARM1|chr19|+	miR-328-5p/6885-5p	9606	225	230	225	230	246	6mer	x	6mer	9606		0
NM_199141|CARM1|chr19|+	miR-328-5p/6885-5p	9606	685	690	685	690	247	6mer	x	6mer	9606		0
NM_199141|CARM1|chr19|+	miR-328-5p/6885-5p	9606	686	691	686	691	248	6mer	x	6mer	9606		0
NM_199141|CARM1|chr19|+	miR-328-5p/6885-5p	9606	687	692	687	692	249	6mer	x	6mer	9606		0
NM_199141|CARM1|chr19|+	miR-329-3p/362-3p	9606	176	181	176	181	252	6mer	x	6mer	9606		0
NM_199141|CARM1|chr19|+	miR-330-3p.2	9606	415	420	415	420	253	6mer	x	6mer	9606		0
NM_199141|CARM1|chr19|+	miR-331-3p	9606	559	564	559	564	254	6mer	x	6mer	9606		0
NM_199141|CARM1|chr19|+	miR-335-5p	9606	649	654	649	654	256	6mer	x	6mer	9606		0
NM_199141|CARM1|chr19|+	miR-346	9606	462	467	462	467	261	6mer	x	6mer	9606		0
NM_199141|CARM1|chr19|+	miR-34b-5p/449c-5p	9606	298	303	298	303	263	6mer	x	6mer	9606		0
NM_199141|CARM1|chr19|+	miR-34b-5p/449c-5p	9606	329	334	329	334	264	6mer	x	6mer	9606		0
NM_199141|CARM1|chr19|+	miR-34b-5p/449c-5p	9606	645	650	645	650	265	6mer	x	6mer	9606		0
NM_199141|CARM1|chr19|+	miR-3529-3p	9606	207	212	207	212	266	6mer	x	6mer	9606		0
NM_199141|CARM1|chr19|+	miR-3612	9606	368	373	368	373	267	6mer	x	6mer	9606		0
NM_199141|CARM1|chr19|+	miR-3612	9606	628	633	628	633	268	6mer	x	6mer	9606		0
NM_199141|CARM1|chr19|+	miR-3616-3p	9606	217	222	217	222	270	6mer	x	6mer	9606		0
NM_199141|CARM1|chr19|+	miR-3622a-3p/3622b-3p	9606	716	721	716	721	273	6mer	x	6mer	9606		0
NM_199141|CARM1|chr19|+	miR-363-5p/6745	9606	145	150	145	150	274	6mer	x	6mer	9606		0
NM_199141|CARM1|chr19|+	miR-363-5p/6745	9606	609	614	609	614	275	6mer	x	6mer	9606		0
NM_199141|CARM1|chr19|+	miR-365-3p	9606	887	892	887	892	278	6mer	x	6mer	9606		0
NM_199141|CARM1|chr19|+	miR-3652/4430	9606	292	297	292	297	279	6mer	x	6mer	9606		0
NM_199141|CARM1|chr19|+	miR-3654	9606	338	343	338	343	280	6mer	x	6mer	9606		0
NM_199141|CARM1|chr19|+	miR-3654	9606	866	871	866	871	281	6mer	x	6mer	9606		0
NM_199141|CARM1|chr19|+	miR-365a-5p/365b-5p	9606	869	874	869	874	283	6mer	x	6mer	9606		0
NM_199141|CARM1|chr19|+	miR-3663-5p	9606	382	387	382	387	284	6mer	x	6mer	9606		0
NM_199141|CARM1|chr19|+	miR-3664-3p	9606	169	174	169	174	285	6mer	x	6mer	9606		0
NM_199141|CARM1|chr19|+	miR-3664-3p	9606	834	839	834	839	286	6mer	x	6mer	9606		0
NM_199141|CARM1|chr19|+	miR-3667-3p	9606	345	350	345	350	287	6mer	x	6mer	9606		0
NM_199141|CARM1|chr19|+	miR-3667-3p	9606	623	628	623	628	288	6mer	x	6mer	9606		0
NM_199141|CARM1|chr19|+	miR-3667-3p	9606	744	749	744	749	289	6mer	x	6mer	9606		0
NM_199141|CARM1|chr19|+	miR-3667-3p	9606	799	804	799	804	290	6mer	x	6mer	9606		0
NM_199141|CARM1|chr19|+	miR-3667-3p	9606	912	917	912	917	291	6mer	x	6mer	9606		0
NM_199141|CARM1|chr19|+	miR-3683	9606	179	184	179	184	294	6mer	x	6mer	9606		0
NM_199141|CARM1|chr19|+	miR-3691-3p	9606	762	767	762	767	297	6mer	x	6mer	9606		0
NM_199141|CARM1|chr19|+	miR-370-3p	9606	714	719	714	719	299	6mer	x	6mer	9606		0
NM_199141|CARM1|chr19|+	miR-379-5p	9606	241	246	241	246	300	6mer	x	6mer	9606		0
NM_199141|CARM1|chr19|+	miR-382-3p	9606	16	21	16	21	301	6mer	x	6mer	9606		0
NM_199141|CARM1|chr19|+	miR-3907	9606	316	321	316	321	302	6mer	x	6mer	9606		0
NM_199141|CARM1|chr19|+	miR-3918	9606	295	300	295	300	305	6mer	x	6mer	9606		0
NM_199141|CARM1|chr19|+	miR-3934-5p	9606	318	323	318	323	310	6mer	x	6mer	9606		0
NM_199141|CARM1|chr19|+	miR-3936	9606	372	377	372	377	311	6mer	x	6mer	9606		0
NM_199141|CARM1|chr19|+	miR-3936	9606	55	60	55	60	312	6mer	x	6mer	9606		0
NM_199141|CARM1|chr19|+	miR-3960/8072	9606	527	532	527	532	315	6mer	x	6mer	9606		0
NM_199141|CARM1|chr19|+	miR-3974	9606	918	923	918	923	316	6mer	x	6mer	9606		0
NM_199141|CARM1|chr19|+	miR-3978	9606	891	896	891	896	317	6mer	x	6mer	9606		0
NM_199141|CARM1|chr19|+	miR-411-5p.2	9606	874	879	874	879	318	6mer	x	6mer	9606		0
NM_199141|CARM1|chr19|+	miR-412-3p/6754-3p	9606	473	478	473	478	319	6mer	x	6mer	9606		0
NM_199141|CARM1|chr19|+	miR-423-3p	9606	493	498	493	498	320	6mer	x	6mer	9606		0
NM_199141|CARM1|chr19|+	miR-423-3p	9606	669	674	669	674	321	6mer	x	6mer	9606		0
NM_199141|CARM1|chr19|+	miR-423-5p	9606	227	232	227	232	322	6mer	x	6mer	9606		0
NM_199141|CARM1|chr19|+	miR-423-5p	9606	566	571	566	571	324	6mer	x	6mer	9606		0
NM_199141|CARM1|chr19|+	miR-423-5p	9606	845	850	845	850	325	6mer	x	6mer	9606		0
NM_199141|CARM1|chr19|+	miR-425-5p	9606	259	264	259	264	326	6mer	x	6mer	9606		0
NM_199141|CARM1|chr19|+	miR-4257	9606	468	473	468	473	327	6mer	x	6mer	9606		0
NM_199141|CARM1|chr19|+	miR-4258	9606	362	367	362	367	328	6mer	x	6mer	9606		0
NM_199141|CARM1|chr19|+	miR-4269/6715b-5p	9606	299	304	299	304	329	6mer	x	6mer	9606		0
NM_199141|CARM1|chr19|+	miR-4269/6715b-5p	9606	330	335	330	335	330	6mer	x	6mer	9606		0
NM_199141|CARM1|chr19|+	miR-4270/4441/6754-5p	9606	23	28	23	28	331	6mer	x	6mer	9606		1
NM_199141|CARM1|chr19|+	miR-4271/4725-3p/6780b-5p	9606	52	57	52	57	332	6mer	x	6mer	9606		0
NM_199141|CARM1|chr19|+	miR-4272	9606	596	601	596	601	333	6mer	x	6mer	9606		0
NM_199141|CARM1|chr19|+	miR-4277	9606	107	112	107	112	334	6mer	x	6mer	9606		0
NM_199141|CARM1|chr19|+	miR-4281	9606	916	921	916	921	335	6mer	x	6mer	9606		0
NM_199141|CARM1|chr19|+	miR-4281	9606	927	932	927	932	336	6mer	x	6mer	9606		0
NM_199141|CARM1|chr19|+	miR-4283	9606	503	508	503	508	338	6mer	x	6mer	9606		0
NM_199141|CARM1|chr19|+	miR-4303	9606	519	524	519	524	344	6mer	x	6mer	9606		0
NM_199141|CARM1|chr19|+	miR-4310/7157-5p	9606	411	416	411	416	345	6mer	x	6mer	9606		0
NM_199141|CARM1|chr19|+	miR-4419a/4510/6127/6129/6130/6133	9606	897	902	897	902	348	6mer	x	6mer	9606		0
NM_199141|CARM1|chr19|+	miR-4422	9606	415	420	415	420	350	6mer	x	6mer	9606		0
NM_199141|CARM1|chr19|+	miR-4433a-3p	9606	230	235	230	235	351	6mer	x	6mer	9606		0
NM_199141|CARM1|chr19|+	miR-4437	9606	215	220	215	220	355	6mer	x	6mer	9606		0
NM_199141|CARM1|chr19|+	miR-4437	9606	671	676	671	676	356	6mer	x	6mer	9606		0
NM_199141|CARM1|chr19|+	miR-4438	9606	331	336	331	336	357	6mer	x	6mer	9606		0
NM_199141|CARM1|chr19|+	miR-4443	9606	847	852	847	852	358	6mer	x	6mer	9606		0
NM_199141|CARM1|chr19|+	miR-4446-3p	9606	216	221	216	221	360	6mer	x	6mer	9606		0
NM_199141|CARM1|chr19|+	miR-4447/4472	9606	143	148	143	148	362	6mer	x	6mer	9606		0
NM_199141|CARM1|chr19|+	miR-4447/4472	9606	571	576	571	576	364	6mer	x	6mer	9606		0
NM_199141|CARM1|chr19|+	miR-4447/4472	9606	612	617	612	617	365	6mer	x	6mer	9606		0
NM_199141|CARM1|chr19|+	miR-4455	9606	78	83	78	83	368	6mer	x	6mer	9606		0
NM_199141|CARM1|chr19|+	miR-4467	9606	135	140	135	140	370	6mer	x	6mer	9606		0
NM_199141|CARM1|chr19|+	miR-4487	9606	89	94	89	94	375	6mer	x	6mer	9606		0
NM_199141|CARM1|chr19|+	miR-4489	9606	503	508	503	508	376	6mer	x	6mer	9606		0
NM_199141|CARM1|chr19|+	miR-4489	9606	672	677	672	677	377	6mer	x	6mer	9606		0
NM_199141|CARM1|chr19|+	miR-4496	9606	812	817	812	817	378	6mer	x	6mer	9606		0
NM_199141|CARM1|chr19|+	miR-4497	9606	737	742	737	742	379	6mer	x	6mer	9606		0
NM_199141|CARM1|chr19|+	miR-449b-3p	9606	719	724	719	724	380	6mer	x	6mer	9606		0
NM_199141|CARM1|chr19|+	miR-4504	9606	793	798	793	798	381	6mer	x	6mer	9606		0
NM_199141|CARM1|chr19|+	miR-4505/5787	9606	292	297	292	297	382	6mer	x	6mer	9606		0
NM_199141|CARM1|chr19|+	miR-4508	9606	544	549	544	549	383	6mer	x	6mer	9606		0
NM_199141|CARM1|chr19|+	miR-4512	9606	166	171	166	171	384	6mer	x	6mer	9606		0
NM_199141|CARM1|chr19|+	miR-4517	9606	188	193	188	193	388	6mer	x	6mer	9606		0
NM_199141|CARM1|chr19|+	miR-4521	9606	312	317	312	317	390	6mer	x	6mer	9606		0
NM_199141|CARM1|chr19|+	miR-4523	9606	390	395	390	395	391	6mer	x	6mer	9606		0
NM_199141|CARM1|chr19|+	miR-4531	9606	336	341	336	341	396	6mer	x	6mer	9606		0
NM_199141|CARM1|chr19|+	miR-4534/8082	9606	893	898	893	898	399	6mer	x	6mer	9606		0
NM_199141|CARM1|chr19|+	miR-4638-5p	9606	492	497	492	497	402	6mer	x	6mer	9606		0
NM_199141|CARM1|chr19|+	miR-4638-5p	9606	549	554	549	554	403	6mer	x	6mer	9606		0
NM_199141|CARM1|chr19|+	miR-4640-5p	9606	542	547	542	547	405	6mer	x	6mer	9606		0
NM_199141|CARM1|chr19|+	miR-4645-3p	9606	616	621	616	621	406	6mer	x	6mer	9606		0
NM_199141|CARM1|chr19|+	miR-4645-5p/4673	9606	353	358	353	358	407	6mer	x	6mer	9606		0
NM_199141|CARM1|chr19|+	miR-4650-3p	9606	241	246	241	246	408	6mer	x	6mer	9606		0
NM_199141|CARM1|chr19|+	miR-4650-5p	9606	286	291	286	291	409	6mer	x	6mer	9606		0
NM_199141|CARM1|chr19|+	miR-4652-5p	9606	223	228	223	228	412	6mer	x	6mer	9606		0
NM_199141|CARM1|chr19|+	miR-4652-5p	9606	323	328	323	328	413	6mer	x	6mer	9606		0
NM_199141|CARM1|chr19|+	miR-4652-5p	9606	665	670	665	670	414	6mer	x	6mer	9606		0
NM_199141|CARM1|chr19|+	miR-4652-5p	9606	683	688	683	688	415	6mer	x	6mer	9606		0
NM_199141|CARM1|chr19|+	miR-4655-5p	9606	81	86	81	86	416	6mer	x	6mer	9606		0
NM_199141|CARM1|chr19|+	miR-4656	9606	293	298	293	298	417	6mer	x	6mer	9606		0
NM_199141|CARM1|chr19|+	miR-4656	9606	502	507	502	507	418	6mer	x	6mer	9606		0
NM_199141|CARM1|chr19|+	miR-4665-3p	9606	491	496	491	496	420	6mer	x	6mer	9606		0
NM_199141|CARM1|chr19|+	miR-4667-3p	9606	535	540	535	540	421	6mer	x	6mer	9606		0
NM_199141|CARM1|chr19|+	miR-4668-5p	9606	51	56	51	56	423	6mer	x	6mer	9606		0
NM_199141|CARM1|chr19|+	miR-4669	9606	113	118	113	118	424	6mer	x	6mer	9606		0
NM_199141|CARM1|chr19|+	miR-4670-5p	9606	180	185	180	185	425	6mer	x	6mer	9606		0
NM_199141|CARM1|chr19|+	miR-4675/4741	9606	293	298	293	298	426	6mer	x	6mer	9606		0
NM_199141|CARM1|chr19|+	miR-4675/4741	9606	502	507	502	507	427	6mer	x	6mer	9606		0
NM_199141|CARM1|chr19|+	miR-4677-3p	9606	86	91	86	91	428	6mer	x	6mer	9606		0
NM_199141|CARM1|chr19|+	miR-4679	9606	86	91	86	91	429	6mer	x	6mer	9606		0
NM_199141|CARM1|chr19|+	miR-4688/6743-5p	9606	504	509	504	509	431	6mer	x	6mer	9606		0
NM_199141|CARM1|chr19|+	miR-4688/6743-5p	9606	641	646	641	646	432	6mer	x	6mer	9606		0
NM_199141|CARM1|chr19|+	miR-4688/6743-5p	9606	673	678	673	678	433	6mer	x	6mer	9606		0
NM_199141|CARM1|chr19|+	miR-4694-5p	9606	77	82	77	82	435	6mer	x	6mer	9606		0
NM_199141|CARM1|chr19|+	miR-4695-5p	9606	229	234	229	234	436	6mer	x	6mer	9606		0
NM_199141|CARM1|chr19|+	miR-4696	9606	650	655	650	655	437	6mer	x	6mer	9606		0
NM_199141|CARM1|chr19|+	miR-4706/4749-5p	9606	37	42	37	42	439	6mer	x	6mer	9606		1
NM_199141|CARM1|chr19|+	miR-4706/4749-5p	9606	545	550	545	550	440	6mer	x	6mer	9606		0
NM_199141|CARM1|chr19|+	miR-4706/4749-5p	9606	689	694	689	694	441	6mer	x	6mer	9606		0
NM_199141|CARM1|chr19|+	miR-4711-3p	9606	777	782	777	782	444	6mer	x	6mer	9606		0
NM_199141|CARM1|chr19|+	miR-4716-3p/6794-5p	9606	226	231	226	231	445	6mer	x	6mer	9606		0
NM_199141|CARM1|chr19|+	miR-4716-3p/6794-5p	9606	565	570	565	570	448	6mer	x	6mer	9606		0
NM_199141|CARM1|chr19|+	miR-4720-5p/4799-3p/5588-5p	9606	290	295	290	295	449	6mer	x	6mer	9606		0
NM_199141|CARM1|chr19|+	miR-4720-5p/4799-3p/5588-5p	9606	303	308	303	308	450	6mer	x	6mer	9606		0
NM_199141|CARM1|chr19|+	miR-4723-5p/5698/6870-5p/7111-5p	9606	224	229	224	229	453	6mer	x	6mer	9606		0
NM_199141|CARM1|chr19|+	miR-4723-5p/5698/6870-5p/7111-5p	9606	324	329	324	329	454	6mer	x	6mer	9606		0
NM_199141|CARM1|chr19|+	miR-4723-5p/5698/6870-5p/7111-5p	9606	53	58	53	58	455	6mer	x	6mer	9606		0
NM_199141|CARM1|chr19|+	miR-4723-5p/5698/6870-5p/7111-5p	9606	684	689	684	689	456	6mer	x	6mer	9606		0
NM_199141|CARM1|chr19|+	miR-4727-5p	9606	768	773	768	773	459	6mer	x	6mer	9606		0
NM_199141|CARM1|chr19|+	miR-4732-3p	9606	558	563	558	563	461	6mer	x	6mer	9606		0
NM_199141|CARM1|chr19|+	miR-4736	9606	232	237	232	237	464	6mer	x	6mer	9606		0
NM_199141|CARM1|chr19|+	miR-4736	9606	25	30	25	30	465	6mer	x	6mer	9606		1
NM_199141|CARM1|chr19|+	miR-4736	9606	297	302	297	302	467	6mer	x	6mer	9606		0
NM_199141|CARM1|chr19|+	miR-4736	9606	328	333	328	333	469	6mer	x	6mer	9606		0
NM_199141|CARM1|chr19|+	miR-4736	9606	644	649	644	649	470	6mer	x	6mer	9606		0
NM_199141|CARM1|chr19|+	miR-4736	9606	904	909	904	909	471	6mer	x	6mer	9606		0
NM_199141|CARM1|chr19|+	miR-4739	9606	934	939	934	939	473	6mer	x	6mer	9606		0
NM_199141|CARM1|chr19|+	miR-4740-5p	9606	868	873	868	873	474	6mer	x	6mer	9606		0
NM_199141|CARM1|chr19|+	miR-4742-5p	9606	299	304	299	304	475	6mer	x	6mer	9606		0
NM_199141|CARM1|chr19|+	miR-4742-5p	9606	330	335	330	335	476	6mer	x	6mer	9606		0
NM_199141|CARM1|chr19|+	miR-4743-5p	9606	164	169	164	169	477	6mer	x	6mer	9606		0
NM_199141|CARM1|chr19|+	miR-4743-5p	9606	484	489	484	489	478	6mer	x	6mer	9606		0
NM_199141|CARM1|chr19|+	miR-4747-3p	9606	285	290	285	290	480	6mer	x	6mer	9606		0
NM_199141|CARM1|chr19|+	miR-4747-3p	9606	366	371	366	371	481	6mer	x	6mer	9606		0
NM_199141|CARM1|chr19|+	miR-4749-3p	9606	560	565	560	565	482	6mer	x	6mer	9606		0
NM_199141|CARM1|chr19|+	miR-4751	9606	634	639	634	639	483	6mer	x	6mer	9606		0
NM_199141|CARM1|chr19|+	miR-4753-5p	9606	728	733	728	733	484	6mer	x	6mer	9606		0
NM_199141|CARM1|chr19|+	miR-4754	9606	459	464	459	464	485	6mer	x	6mer	9606		0
NM_199141|CARM1|chr19|+	miR-4755-5p/5006-3p	9606	742	747	742	747	487	6mer	x	6mer	9606		0
NM_199141|CARM1|chr19|+	miR-4758-3p	9606	283	288	283	288	488	6mer	x	6mer	9606		0
NM_199141|CARM1|chr19|+	miR-4761-5p	9606	919	924	919	924	490	6mer	x	6mer	9606		0
NM_199141|CARM1|chr19|+	miR-4763-5p	9606	725	730	725	730	491	6mer	x	6mer	9606		0
NM_199141|CARM1|chr19|+	miR-4764-3p	9606	707	712	707	712	492	6mer	x	6mer	9606		0
NM_199141|CARM1|chr19|+	miR-4766-3p	9606	98	103	98	103	493	6mer	x	6mer	9606		0
NM_199141|CARM1|chr19|+	miR-4767	9606	235	240	235	240	494	6mer	x	6mer	9606		0
NM_199141|CARM1|chr19|+	miR-4767	9606	28	33	28	33	495	6mer	x	6mer	9606		1
NM_199141|CARM1|chr19|+	miR-4768-3p	9606	230	235	230	235	496	6mer	x	6mer	9606		0
NM_199141|CARM1|chr19|+	miR-4772-3p	9606	922	927	922	927	497	6mer	x	6mer	9606		0
NM_199141|CARM1|chr19|+	miR-4781-5p	9606	236	241	236	241	499	6mer	x	6mer	9606		0
NM_199141|CARM1|chr19|+	miR-4787-5p	9606	36	41	36	41	501	6mer	x	6mer	9606		1
NM_199141|CARM1|chr19|+	miR-4787-5p	9606	688	693	688	693	502	6mer	x	6mer	9606		0
NM_199141|CARM1|chr19|+	miR-4796-3p	9606	116	121	116	121	503	6mer	x	6mer	9606		0
NM_199141|CARM1|chr19|+	miR-4797-5p	9606	469	474	469	474	504	6mer	x	6mer	9606		0
NM_199141|CARM1|chr19|+	miR-484/3155	9606	352	357	352	357	506	6mer	x	6mer	9606		0
NM_199141|CARM1|chr19|+	miR-491-5p	9606	155	160	155	160	508	6mer	x	6mer	9606		0
NM_199141|CARM1|chr19|+	miR-491-5p	9606	612	617	612	617	510	6mer	x	6mer	9606		0
NM_199141|CARM1|chr19|+	miR-491-5p	9606	697	702	697	702	511	6mer	x	6mer	9606		0
NM_199141|CARM1|chr19|+	miR-498	9606	595	600	595	600	515	6mer	x	6mer	9606		0
NM_199141|CARM1|chr19|+	miR-499a-3p/499b-3p	9606	18	23	18	23	516	6mer	x	6mer	9606		0
NM_199141|CARM1|chr19|+	miR-5001-3p	9606	768	773	768	773	518	6mer	x	6mer	9606		0
NM_199141|CARM1|chr19|+	miR-5004-5p	9606	634	639	634	639	520	6mer	x	6mer	9606		0
NM_199141|CARM1|chr19|+	miR-5008-5p	9606	387	392	387	392	522	6mer	x	6mer	9606		0
NM_199141|CARM1|chr19|+	miR-5008-5p	9606	627	632	627	632	523	6mer	x	6mer	9606		0
NM_199141|CARM1|chr19|+	miR-501-5p	9606	786	791	786	791	524	6mer	x	6mer	9606		0
NM_199141|CARM1|chr19|+	miR-5010-5p	9606	224	229	224	229	526	6mer	x	6mer	9606		0
NM_199141|CARM1|chr19|+	miR-5010-5p	9606	324	329	324	329	527	6mer	x	6mer	9606		0
NM_199141|CARM1|chr19|+	miR-5010-5p	9606	53	58	53	58	528	6mer	x	6mer	9606		0
NM_199141|CARM1|chr19|+	miR-5010-5p	9606	684	689	684	689	529	6mer	x	6mer	9606		0
NM_199141|CARM1|chr19|+	miR-502-5p	9606	785	790	785	790	530	6mer	x	6mer	9606		0
NM_199141|CARM1|chr19|+	miR-503-5p	9606	413	418	413	418	531	6mer	x	6mer	9606		0
NM_199141|CARM1|chr19|+	miR-503-5p	9606	654	659	654	659	532	6mer	x	6mer	9606		0
NM_199141|CARM1|chr19|+	miR-5088-5p	9606	294	299	294	299	535	6mer	x	6mer	9606		0
NM_199141|CARM1|chr19|+	miR-5090/6775-5p	9606	544	549	544	549	536	6mer	x	6mer	9606		0
NM_199141|CARM1|chr19|+	miR-513a-5p	9606	880	885	880	885	541	6mer	x	6mer	9606		0
NM_199141|CARM1|chr19|+	miR-5187-5p	9606	895	900	895	900	544	6mer	x	6mer	9606		0
NM_199141|CARM1|chr19|+	miR-5192	9606	508	513	508	513	545	6mer	x	6mer	9606		0
NM_199141|CARM1|chr19|+	miR-5192	9606	932	937	932	937	546	6mer	x	6mer	9606		0
NM_199141|CARM1|chr19|+	miR-5194	9606	227	232	227	232	547	6mer	x	6mer	9606		0
NM_199141|CARM1|chr19|+	miR-5194	9606	505	510	505	510	548	6mer	x	6mer	9606		0
NM_199141|CARM1|chr19|+	miR-5194	9606	566	571	566	571	549	6mer	x	6mer	9606		0
NM_199141|CARM1|chr19|+	miR-5194	9606	845	850	845	850	550	6mer	x	6mer	9606		0
NM_199141|CARM1|chr19|+	miR-5195-5p	9606	537	542	537	542	551	6mer	x	6mer	9606		0
NM_199141|CARM1|chr19|+	miR-520f-5p	9606	710	715	710	715	552	6mer	x	6mer	9606		0
NM_199141|CARM1|chr19|+	miR-541-5p	9606	852	857	852	857	555	6mer	x	6mer	9606		0
NM_199141|CARM1|chr19|+	miR-545-3p	9606	652	657	652	657	558	6mer	x	6mer	9606		0
NM_199141|CARM1|chr19|+	miR-548ah-5p/3609	9606	116	121	116	121	559	6mer	x	6mer	9606		0
NM_199141|CARM1|chr19|+	miR-548au-3p	9606	752	757	752	757	560	6mer	x	6mer	9606		0
NM_199141|CARM1|chr19|+	miR-548c-3p	9606	431	436	431	436	562	6mer	x	6mer	9606		0
NM_199141|CARM1|chr19|+	miR-548n	9606	117	122	117	122	564	6mer	x	6mer	9606		0
NM_199141|CARM1|chr19|+	miR-548s	9606	356	361	356	361	566	6mer	x	6mer	9606		0
NM_199141|CARM1|chr19|+	miR-548v	9606	818	823	818	823	567	6mer	x	6mer	9606		0
NM_199141|CARM1|chr19|+	miR-558	9606	89	94	89	94	569	6mer	x	6mer	9606		0
NM_199141|CARM1|chr19|+	miR-5580-5p	9606	291	296	291	296	570	6mer	x	6mer	9606		0
NM_199141|CARM1|chr19|+	miR-5683	9606	790	795	790	795	575	6mer	x	6mer	9606		0
NM_199141|CARM1|chr19|+	miR-5691	9606	712	717	712	717	576	6mer	x	6mer	9606		0
NM_199141|CARM1|chr19|+	miR-5692a	9606	429	434	429	434	577	6mer	x	6mer	9606		1
NM_199141|CARM1|chr19|+	miR-5693	9606	614	619	614	619	578	6mer	x	6mer	9606		0
NM_199141|CARM1|chr19|+	miR-5696	9606	15	20	15	20	580	6mer	x	6mer	9606		0
NM_199141|CARM1|chr19|+	miR-5699-5p	9606	283	288	283	288	582	6mer	x	6mer	9606		0
NM_199141|CARM1|chr19|+	miR-579-3p	9606	15	20	15	20	585	6mer	x	6mer	9606		0
NM_199141|CARM1|chr19|+	miR-579-3p	9606	975	980	975	980	586	6mer	x	6mer	9606		1
NM_199141|CARM1|chr19|+	miR-583	9606	94	99	94	99	587	6mer	x	6mer	9606		0
NM_199141|CARM1|chr19|+	miR-588	9606	356	361	356	361	589	6mer	x	6mer	9606		0
NM_199141|CARM1|chr19|+	miR-592	9606	772	777	772	777	590	6mer	x	6mer	9606		0
NM_199141|CARM1|chr19|+	miR-595	9606	115	120	115	120	591	6mer	x	6mer	9606		0
NM_199141|CARM1|chr19|+	miR-603	9606	176	181	176	181	594	6mer	x	6mer	9606		0
NM_199141|CARM1|chr19|+	miR-604	9606	501	506	501	506	595	6mer	x	6mer	9606		0
NM_199141|CARM1|chr19|+	miR-6078	9606	274	279	274	279	598	6mer	x	6mer	9606		0
NM_199141|CARM1|chr19|+	miR-6078	9606	360	365	360	365	599	6mer	x	6mer	9606		0
NM_199141|CARM1|chr19|+	miR-6085/6813-5p	9606	641	646	641	646	602	6mer	x	6mer	9606		0
NM_199141|CARM1|chr19|+	miR-6089	9606	367	372	367	372	604	6mer	x	6mer	9606		0
NM_199141|CARM1|chr19|+	miR-6089	9606	387	392	387	392	605	6mer	x	6mer	9606		0
NM_199141|CARM1|chr19|+	miR-6089	9606	627	632	627	632	606	6mer	x	6mer	9606		0
NM_199141|CARM1|chr19|+	miR-6090	9606	842	847	842	847	608	6mer	x	6mer	9606		0
NM_199141|CARM1|chr19|+	miR-610	9606	840	845	840	845	609	6mer	x	6mer	9606		0
NM_199141|CARM1|chr19|+	miR-6124	9606	811	816	811	816	611	6mer	x	6mer	9606		0
NM_199141|CARM1|chr19|+	miR-6132/6836-5p	9606	24	29	24	29	612	6mer	x	6mer	9606		1
NM_199141|CARM1|chr19|+	miR-6132/6836-5p	9606	327	332	327	332	614	6mer	x	6mer	9606		0
NM_199141|CARM1|chr19|+	miR-6132/6836-5p	9606	643	648	643	648	615	6mer	x	6mer	9606		0
NM_199141|CARM1|chr19|+	miR-6132/6836-5p	9606	903	908	903	908	617	6mer	x	6mer	9606		0
NM_199141|CARM1|chr19|+	miR-619-3p	9606	305	310	305	310	622	6mer	x	6mer	9606		0
NM_199141|CARM1|chr19|+	miR-623	9606	914	919	914	919	623	6mer	x	6mer	9606		0
NM_199141|CARM1|chr19|+	miR-625-5p	9606	224	229	224	229	627	6mer	x	6mer	9606		0
NM_199141|CARM1|chr19|+	miR-625-5p	9606	324	329	324	329	628	6mer	x	6mer	9606		0
NM_199141|CARM1|chr19|+	miR-625-5p	9606	684	689	684	689	630	6mer	x	6mer	9606		0
NM_199141|CARM1|chr19|+	miR-629-3p	9606	66	71	66	71	633	6mer	x	6mer	9606		0
NM_199141|CARM1|chr19|+	miR-631/3661	9606	680	685	680	685	635	6mer	x	6mer	9606		0
NM_199141|CARM1|chr19|+	miR-632/4288	9606	776	781	776	781	637	6mer	x	6mer	9606		0
NM_199141|CARM1|chr19|+	miR-642-3p	9606	177	182	177	182	638	6mer	x	6mer	9606		0
NM_199141|CARM1|chr19|+	miR-642b-5p	9606	105	110	105	110	640	6mer	x	6mer	9606		0
NM_199141|CARM1|chr19|+	miR-646	9606	413	418	413	418	641	6mer	x	6mer	9606		0
NM_199141|CARM1|chr19|+	miR-646	9606	654	659	654	659	642	6mer	x	6mer	9606		0
NM_199141|CARM1|chr19|+	miR-648	9606	591	596	591	596	643	6mer	x	6mer	9606		0
NM_199141|CARM1|chr19|+	miR-6499-3p	9606	751	756	751	756	644	6mer	x	6mer	9606		0
NM_199141|CARM1|chr19|+	miR-6508-3p	9606	542	547	542	547	645	6mer	x	6mer	9606		0
NM_199141|CARM1|chr19|+	miR-6511-5p	9606	676	681	676	681	647	6mer	x	6mer	9606		0
NM_199141|CARM1|chr19|+	miR-6513-3p	9606	761	766	761	766	649	6mer	x	6mer	9606		0
NM_199141|CARM1|chr19|+	miR-6514-5p	9606	848	853	848	853	650	6mer	x	6mer	9606		0
NM_199141|CARM1|chr19|+	miR-652-5p	9606	580	585	580	585	654	6mer	x	6mer	9606		0
NM_199141|CARM1|chr19|+	miR-654-5p	9606	144	149	144	149	655	6mer	x	6mer	9606		0
NM_199141|CARM1|chr19|+	miR-654-5p	9606	156	161	156	161	656	6mer	x	6mer	9606		0
NM_199141|CARM1|chr19|+	miR-654-5p	9606	608	613	608	613	658	6mer	x	6mer	9606		0
NM_199141|CARM1|chr19|+	miR-659-5p	9606	307	312	307	312	659	6mer	x	6mer	9606		0
NM_199141|CARM1|chr19|+	miR-659-5p	9606	681	686	681	686	660	6mer	x	6mer	9606		0
NM_199141|CARM1|chr19|+	miR-661	9606	359	364	359	364	661	6mer	x	6mer	9606		0
NM_199141|CARM1|chr19|+	miR-661	9606	384	389	384	389	662	6mer	x	6mer	9606		0
NM_199141|CARM1|chr19|+	miR-661	9606	479	484	479	484	663	6mer	x	6mer	9606		0
NM_199141|CARM1|chr19|+	miR-663b	9606	748	753	748	753	664	6mer	x	6mer	9606		0
NM_199141|CARM1|chr19|+	miR-663b	9606	758	763	758	763	665	6mer	x	6mer	9606		0
NM_199141|CARM1|chr19|+	miR-664a-5p/4794	9606	477	482	477	482	666	6mer	x	6mer	9606		0
NM_199141|CARM1|chr19|+	miR-664a-5p/4794	9606	496	501	496	501	667	6mer	x	6mer	9606		0
NM_199141|CARM1|chr19|+	miR-668-5p	9606	275	280	275	280	668	6mer	x	6mer	9606		0
NM_199141|CARM1|chr19|+	miR-670-5p	9606	925	930	925	930	671	6mer	x	6mer	9606		0
NM_199141|CARM1|chr19|+	miR-6720-3p	9606	524	529	524	529	673	6mer	x	6mer	9606		0
NM_199141|CARM1|chr19|+	miR-6727-5p	9606	667	672	667	672	678	6mer	x	6mer	9606		0
NM_199141|CARM1|chr19|+	miR-6732-3p	9606	580	585	580	585	681	6mer	x	6mer	9606		0
NM_199141|CARM1|chr19|+	miR-6732-5p	9606	226	231	226	231	682	6mer	x	6mer	9606		0
NM_199141|CARM1|chr19|+	miR-6732-5p	9606	325	330	325	330	683	6mer	x	6mer	9606		0
NM_199141|CARM1|chr19|+	miR-6732-5p	9606	54	59	54	59	684	6mer	x	6mer	9606		0
NM_199141|CARM1|chr19|+	miR-6732-5p	9606	565	570	565	570	685	6mer	x	6mer	9606		0
NM_199141|CARM1|chr19|+	miR-6734-3p	9606	799	804	799	804	689	6mer	x	6mer	9606		0
NM_199141|CARM1|chr19|+	miR-6735-3p	9606	385	390	385	390	691	6mer	x	6mer	9606		0
NM_199141|CARM1|chr19|+	miR-6735-3p	9606	480	485	480	485	692	6mer	x	6mer	9606		0
NM_199141|CARM1|chr19|+	miR-6735-3p	9606	726	731	726	731	693	6mer	x	6mer	9606		0
NM_199141|CARM1|chr19|+	miR-6742-5p	9606	143	148	143	148	695	6mer	x	6mer	9606		0
NM_199141|CARM1|chr19|+	miR-6742-5p	9606	155	160	155	160	696	6mer	x	6mer	9606		0
NM_199141|CARM1|chr19|+	miR-6742-5p	9606	571	576	571	576	697	6mer	x	6mer	9606		0
NM_199141|CARM1|chr19|+	miR-6742-5p	9606	697	702	697	702	699	6mer	x	6mer	9606		0
NM_199141|CARM1|chr19|+	miR-6746-5p	9606	161	166	161	166	701	6mer	x	6mer	9606		0
NM_199141|CARM1|chr19|+	miR-6748-5p	9606	607	612	607	612	703	6mer	x	6mer	9606		0
NM_199141|CARM1|chr19|+	miR-6749-5p	9606	735	740	735	740	704	6mer	x	6mer	9606		0
NM_199141|CARM1|chr19|+	miR-6751-5p/6803-5p	9606	696	701	696	701	706	6mer	x	6mer	9606		0
NM_199141|CARM1|chr19|+	miR-6753-3p/7107-3p	9606	463	468	463	468	709	6mer	x	6mer	9606		0
NM_199141|CARM1|chr19|+	miR-6758-3p	9606	976	981	976	981	715	6mer	x	6mer	9606		1
NM_199141|CARM1|chr19|+	miR-6758-5p/6856-5p	9606	92	97	92	97	716	6mer	x	6mer	9606		0
NM_199141|CARM1|chr19|+	miR-6762-5p/6845-5p	9606	563	568	563	568	721	6mer	x	6mer	9606		0
NM_199141|CARM1|chr19|+	miR-6762-5p/6845-5p	9606	640	645	640	645	722	6mer	x	6mer	9606		0
NM_199141|CARM1|chr19|+	miR-6763-3p	9606	532	537	532	537	723	6mer	x	6mer	9606		0
NM_199141|CARM1|chr19|+	miR-6765-3p	9606	716	721	716	721	724	6mer	x	6mer	9606		0
NM_199141|CARM1|chr19|+	miR-6769a-5p/6769b-5p	9606	144	149	144	149	725	6mer	x	6mer	9606		0
NM_199141|CARM1|chr19|+	miR-6769a-5p/6769b-5p	9606	156	161	156	161	726	6mer	x	6mer	9606		0
NM_199141|CARM1|chr19|+	miR-6772-5p	9606	78	83	78	83	729	6mer	x	6mer	9606		0
NM_199141|CARM1|chr19|+	miR-6781-5p	9606	639	644	639	644	732	6mer	x	6mer	9606		0
NM_199141|CARM1|chr19|+	miR-6783-5p	9606	371	376	371	376	733	6mer	x	6mer	9606		0
NM_199141|CARM1|chr19|+	miR-6783-5p	9606	844	849	844	849	734	6mer	x	6mer	9606		0
NM_199141|CARM1|chr19|+	miR-6783-5p	9606	901	906	901	906	735	6mer	x	6mer	9606		0
NM_199141|CARM1|chr19|+	miR-6786-3p	9606	803	808	803	808	736	6mer	x	6mer	9606		0
NM_199141|CARM1|chr19|+	miR-6789-3p	9606	525	530	525	530	738	6mer	x	6mer	9606		0
NM_199141|CARM1|chr19|+	miR-6793-3p	9606	764	769	764	769	739	6mer	x	6mer	9606		0
NM_199141|CARM1|chr19|+	miR-6795-3p	9606	536	541	536	541	741	6mer	x	6mer	9606		0
NM_199141|CARM1|chr19|+	miR-6795-5p/6887-5p	9606	686	691	686	691	744	6mer	x	6mer	9606		0
NM_199141|CARM1|chr19|+	miR-6795-5p/6887-5p	9606	687	692	687	692	745	6mer	x	6mer	9606		0
NM_199141|CARM1|chr19|+	miR-6795-5p/6887-5p	9606	694	699	694	699	746	6mer	x	6mer	9606		0
NM_199141|CARM1|chr19|+	miR-6798-5p	9606	642	647	642	647	749	6mer	x	6mer	9606		0
NM_199141|CARM1|chr19|+	miR-6798-5p	9606	674	679	674	679	750	6mer	x	6mer	9606		0
NM_199141|CARM1|chr19|+	miR-6798-5p	9606	902	907	902	907	751	6mer	x	6mer	9606		0
NM_199141|CARM1|chr19|+	miR-6799-5p	9606	369	374	369	374	753	6mer	x	6mer	9606		0
NM_199141|CARM1|chr19|+	miR-6799-5p	9606	568	573	568	573	754	6mer	x	6mer	9606		0
NM_199141|CARM1|chr19|+	miR-6799-5p	9606	899	904	899	904	755	6mer	x	6mer	9606		0
NM_199141|CARM1|chr19|+	miR-6801-3p/6810-3p	9606	559	564	559	564	756	6mer	x	6mer	9606		0
NM_199141|CARM1|chr19|+	miR-6801-5p	9606	247	252	247	252	757	6mer	x	6mer	9606		0
NM_199141|CARM1|chr19|+	miR-6804-5p	9606	466	471	466	471	758	6mer	x	6mer	9606		0
NM_199141|CARM1|chr19|+	miR-6805-5p	9606	226	231	226	231	759	6mer	x	6mer	9606		0
NM_199141|CARM1|chr19|+	miR-6805-5p	9606	325	330	325	330	760	6mer	x	6mer	9606		0
NM_199141|CARM1|chr19|+	miR-6805-5p	9606	54	59	54	59	761	6mer	x	6mer	9606		0
NM_199141|CARM1|chr19|+	miR-6810-5p	9606	570	575	570	575	766	6mer	x	6mer	9606		0
NM_199141|CARM1|chr19|+	miR-6811-3p	9606	273	278	273	278	767	6mer	x	6mer	9606		0
NM_199141|CARM1|chr19|+	miR-6814-5p	9606	763	768	763	768	769	6mer	x	6mer	9606		0
NM_199141|CARM1|chr19|+	miR-6815-5p/6865-5p	9606	157	162	157	162	771	6mer	x	6mer	9606		0
NM_199141|CARM1|chr19|+	miR-6816-3p	9606	806	811	806	811	772	6mer	x	6mer	9606		0
NM_199141|CARM1|chr19|+	miR-6819-3p/6877-3p	9606	552	557	552	557	773	6mer	x	6mer	9606		0
NM_199141|CARM1|chr19|+	miR-6820-5p	9606	134	139	134	139	774	6mer	x	6mer	9606		0
NM_199141|CARM1|chr19|+	miR-6825-5p	9606	843	848	843	848	778	6mer	x	6mer	9606		0
NM_199141|CARM1|chr19|+	miR-6827-5p	9606	842	847	842	847	780	6mer	x	6mer	9606		0
NM_199141|CARM1|chr19|+	miR-6829-5p	9606	293	298	293	298	781	6mer	x	6mer	9606		0
NM_199141|CARM1|chr19|+	miR-6830-5p	9606	853	858	853	858	784	6mer	x	6mer	9606		0
NM_199141|CARM1|chr19|+	miR-6832-3p	9606	578	583	578	583	785	6mer	x	6mer	9606		0
NM_199141|CARM1|chr19|+	miR-6832-5p	9606	240	245	240	245	786	6mer	x	6mer	9606		0
NM_199141|CARM1|chr19|+	miR-6837-3p	9606	473	478	473	478	788	6mer	x	6mer	9606		0
NM_199141|CARM1|chr19|+	miR-6839-3p	9606	606	611	606	611	789	6mer	x	6mer	9606		0
NM_199141|CARM1|chr19|+	miR-6840-3p	9606	251	256	251	256	790	6mer	x	6mer	9606		0
NM_199141|CARM1|chr19|+	miR-6841-5p	9606	243	248	243	248	791	6mer	x	6mer	9606		0
NM_199141|CARM1|chr19|+	miR-6846-5p/6848-5p	9606	35	40	35	40	792	6mer	x	6mer	9606		1
NM_199141|CARM1|chr19|+	miR-6846-5p/6848-5p	9606	564	569	564	569	793	6mer	x	6mer	9606		0
NM_199141|CARM1|chr19|+	miR-6846-5p/6848-5p	9606	693	698	693	698	794	6mer	x	6mer	9606		0
NM_199141|CARM1|chr19|+	miR-6847-5p	9606	468	473	468	473	795	6mer	x	6mer	9606		0
NM_199141|CARM1|chr19|+	miR-6850-3p	9606	482	487	482	487	796	6mer	x	6mer	9606		0
NM_199141|CARM1|chr19|+	miR-6850-5p	9606	459	464	459	464	798	6mer	x	6mer	9606		0
NM_199141|CARM1|chr19|+	miR-6857-5p	9606	142	147	142	147	799	6mer	x	6mer	9606		0
NM_199141|CARM1|chr19|+	miR-6857-5p	9606	570	575	570	575	800	6mer	x	6mer	9606		0
NM_199141|CARM1|chr19|+	miR-6861-3p	9606	307	312	307	312	801	6mer	x	6mer	9606		0
NM_199141|CARM1|chr19|+	miR-6861-3p	9606	681	686	681	686	802	6mer	x	6mer	9606		0
NM_199141|CARM1|chr19|+	miR-6873-5p	9606	467	472	467	472	805	6mer	x	6mer	9606		0
NM_199141|CARM1|chr19|+	miR-6873-5p	9606	506	511	506	511	806	6mer	x	6mer	9606		0
NM_199141|CARM1|chr19|+	miR-6874-5p	9606	864	869	864	869	807	6mer	x	6mer	9606		0
NM_199141|CARM1|chr19|+	miR-6877-5p	9606	165	170	165	170	808	6mer	x	6mer	9606		0
NM_199141|CARM1|chr19|+	miR-6878-3p	9606	747	752	747	752	810	6mer	x	6mer	9606		0
NM_199141|CARM1|chr19|+	miR-6878-5p	9606	509	514	509	514	811	6mer	x	6mer	9606		0
NM_199141|CARM1|chr19|+	miR-6878-5p	9606	933	938	933	938	812	6mer	x	6mer	9606		0
NM_199141|CARM1|chr19|+	miR-6895-5p	9606	166	171	166	171	816	6mer	x	6mer	9606		0
NM_199141|CARM1|chr19|+	miR-7106-3p	9606	213	218	213	218	817	6mer	x	6mer	9606		0
NM_199141|CARM1|chr19|+	miR-7106-5p	9606	160	165	160	165	818	6mer	x	6mer	9606		0
NM_199141|CARM1|chr19|+	miR-7106-5p	9606	369	374	369	374	819	6mer	x	6mer	9606		0
NM_199141|CARM1|chr19|+	miR-7106-5p	9606	568	573	568	573	820	6mer	x	6mer	9606		0
NM_199141|CARM1|chr19|+	miR-7106-5p	9606	899	904	899	904	821	6mer	x	6mer	9606		0
NM_199141|CARM1|chr19|+	miR-7108-3p	9606	362	367	362	367	822	6mer	x	6mer	9606		0
NM_199141|CARM1|chr19|+	miR-7109-5p	9606	154	159	154	159	824	6mer	x	6mer	9606		0
NM_199141|CARM1|chr19|+	miR-7150	9606	184	189	184	189	829	6mer	x	6mer	9606		0
NM_199141|CARM1|chr19|+	miR-7152-3p	9606	382	387	382	387	832	6mer	x	6mer	9606		0
NM_199141|CARM1|chr19|+	miR-7160-3p	9606	166	171	166	171	834	6mer	x	6mer	9606		0
NM_199141|CARM1|chr19|+	miR-744-5p	9606	37	42	37	42	835	6mer	x	6mer	9606		1
NM_199141|CARM1|chr19|+	miR-744-5p	9606	689	694	689	694	837	6mer	x	6mer	9606		0
NM_199141|CARM1|chr19|+	miR-7515	9606	373	378	373	378	838	6mer	x	6mer	9606		0
NM_199141|CARM1|chr19|+	miR-762/4492/4498/5001-5p	9606	502	507	502	507	841	6mer	x	6mer	9606		0
NM_199141|CARM1|chr19|+	miR-767-3p	9606	713	718	713	718	844	6mer	x	6mer	9606		0
NM_199141|CARM1|chr19|+	miR-7845-5p	9606	309	314	309	314	848	6mer	x	6mer	9606		0
NM_199141|CARM1|chr19|+	miR-7851-3p	9606	305	310	305	310	851	6mer	x	6mer	9606		0
NM_199141|CARM1|chr19|+	miR-7854-3p	9606	158	163	158	163	852	6mer	x	6mer	9606		0
NM_199141|CARM1|chr19|+	miR-7977	9606	110	115	110	115	857	6mer	x	6mer	9606		0
NM_199141|CARM1|chr19|+	miR-8057	9606	495	500	495	500	858	6mer	x	6mer	9606		0
NM_199141|CARM1|chr19|+	miR-8074	9606	186	191	186	191	859	6mer	x	6mer	9606		0
NM_199141|CARM1|chr19|+	miR-8076	9606	187	192	187	192	860	6mer	x	6mer	9606		0
NM_199141|CARM1|chr19|+	miR-8080	9606	806	811	806	811	862	6mer	x	6mer	9606		0
NM_199141|CARM1|chr19|+	miR-8081	9606	701	706	701	706	863	6mer	x	6mer	9606		0
NM_199141|CARM1|chr19|+	miR-8485	9606	176	181	176	181	864	6mer	x	6mer	9606		0
NM_199141|CARM1|chr19|+	miR-873-5p.2	9606	231	236	231	236	865	6mer	x	6mer	9606		0
NM_199141|CARM1|chr19|+	miR-874-5p	9606	365	370	365	370	867	6mer	x	6mer	9606		0
NM_199141|CARM1|chr19|+	miR-874-5p	9606	561	566	561	566	868	6mer	x	6mer	9606		0
NM_199141|CARM1|chr19|+	miR-922	9606	655	660	655	660	873	6mer	x	6mer	9606		0
NM_199141|CARM1|chr19|+	miR-92a-2-5p	9606	608	613	608	613	878	6mer	x	6mer	9606		0
NM_199141|CARM1|chr19|+	miR-92b-5p	9606	222	227	222	227	880	6mer	x	6mer	9606		0
NM_199141|CARM1|chr19|+	miR-93-3p	9606	499	504	499	504	881	6mer	x	6mer	9606		0
NM_199141|CARM1|chr19|+	miR-934	9606	858	863	858	863	882	6mer	x	6mer	9606		0
NM_199141|CARM1|chr19|+	miR-936	9606	877	882	877	882	883	6mer	x	6mer	9606		0
NM_199141|CARM1|chr19|+	miR-937-5p	9606	517	522	517	522	884	6mer	x	6mer	9606		0
NM_199141|CARM1|chr19|+	miR-939-5p/1343-5p	9606	370	375	370	375	885	6mer	x	6mer	9606		0
NM_199141|CARM1|chr19|+	miR-939-5p/1343-5p	9606	900	905	900	905	888	6mer	x	6mer	9606		0
NM_199141|CARM1|chr19|+	miR-942-5p	9606	67	72	67	72	892	6mer	x	6mer	9606		0

## Sheet: Table S3
Target_Gene	miRNA_family_ID	species_ID
SELENBP1	let-7a-2-3p/let-7g-3p	9606
SELENBP1	let-7c-3p	9606
SELENBP1	miR-103-3p/107	9606
SELENBP1	miR-103b	9606
SELENBP1	miR-1178-5p	9606
SELENBP1	miR-1182	9606
SELENBP1	miR-1184	9606
SELENBP1	miR-1193	9606
SELENBP1	miR-1197	9606
SELENBP1	miR-1205	9606
SELENBP1	miR-1237-5p/4488/4697-5p	9606
SELENBP1	miR-1238-3p	9606
SELENBP1	miR-1238-5p/4758-5p	9606
SELENBP1	miR-1245b-3p	9606
SELENBP1	miR-1247-3p	9606
SELENBP1	miR-1254/3116	9606
SELENBP1	miR-1266-5p/4518	9606
SELENBP1	miR-1270	9606
SELENBP1	miR-1273g-3p	9606
SELENBP1	miR-1275/4665-5p	9606
SELENBP1	miR-127-5p	9606
SELENBP1	miR-128-1-5p	9606
SELENBP1	miR-1283	9606
SELENBP1	miR-128-3p	9606
SELENBP1	miR-1286	9606
SELENBP1	miR-1293/4483	9606
SELENBP1	miR-1294	9606
SELENBP1	miR-1301-3p	9606
SELENBP1	miR-1304-5p	9606
SELENBP1	miR-1470	9606
SELENBP1	miR-149-5p	9606
SELENBP1	miR-150-5p	9606
SELENBP1	miR-1538/4745-3p	9606
SELENBP1	miR-15-5p/16-5p/195-5p/424-5p/497-5p	9606
SELENBP1	miR-17-3p	9606
SELENBP1	miR-181a-2-3p	9606
SELENBP1	miR-185-3p	9606
SELENBP1	miR-185-5p	9606
SELENBP1	miR-187-5p	9606
SELENBP1	miR-18a-3p	9606
SELENBP1	miR-1908-5p	9606
SELENBP1	miR-1910-3p/6511a-5p	9606
SELENBP1	miR-1915-3p/6764-5p	9606
SELENBP1	miR-193a-5p	9606
SELENBP1	miR-193b-5p	9606
SELENBP1	miR-194-3p	9606
SELENBP1	miR-197-5p/3132	9606
SELENBP1	miR-204-5p/211-5p	9606
SELENBP1	miR-211-3p	9606
SELENBP1	miR-2116-3p	9606
SELENBP1	miR-2116-5p	9606
SELENBP1	miR-214-3p/3619-5p	9606
SELENBP1	miR-221-3p/222-3p	9606
SELENBP1	miR-221-5p/8073	9606
SELENBP1	miR-22-5p	9606
SELENBP1	miR-296-5p	9606
SELENBP1	miR-3064-5p	9606
SELENBP1	miR-3121-5p	9606
SELENBP1	miR-3127-5p	9606
SELENBP1	miR-3128	9606
SELENBP1	miR-3136-3p/7155-3p	9606
SELENBP1	miR-3148	9606
SELENBP1	miR-3158-3p	9606
SELENBP1	miR-3158-5p	9606
SELENBP1	miR-3160-3p	9606
SELENBP1	miR-3162-5p	9606
SELENBP1	miR-3170/6855-5p	9606
SELENBP1	miR-3176/3922-3p	9606
SELENBP1	miR-3187-3p	9606
SELENBP1	miR-3190-5p	9606
SELENBP1	miR-3199/8052	9606
SELENBP1	miR-323b-5p/410-5p/494-5p	9606
SELENBP1	miR-324-3p/1913	9606
SELENBP1	miR-328-5p/6885-5p	9606
SELENBP1	miR-330-3p.2	9606
SELENBP1	miR-335-5p	9606
SELENBP1	miR-338-3p	9606
SELENBP1	miR-34-5p/449-5p	9606
SELENBP1	miR-346	9606
SELENBP1	miR-34b-5p/449c-5p	9606
SELENBP1	miR-3616-3p	9606
SELENBP1	miR-3618	9606
SELENBP1	miR-3622a-3p/3622b-3p	9606
SELENBP1	miR-363-5p/6745	9606
SELENBP1	miR-3652/4430	9606
SELENBP1	miR-365a-5p/365b-5p	9606
SELENBP1	miR-3664-3p	9606
SELENBP1	miR-3667-3p	9606
SELENBP1	miR-3677-5p	9606
SELENBP1	miR-3688-3p	9606
SELENBP1	miR-3692-5p	9606
SELENBP1	miR-3918	9606
SELENBP1	miR-3925-3p	9606
SELENBP1	miR-3934-3p	9606
SELENBP1	miR-3936	9606
SELENBP1	miR-3940-5p/4507	9606
SELENBP1	miR-3978	9606
SELENBP1	miR-412-3p/6754-3p	9606
SELENBP1	miR-425-5p	9606
SELENBP1	miR-4269/6715b-5p	9606
SELENBP1	miR-4270/4441/6754-5p	9606
SELENBP1	miR-4271/4725-3p/6780b-5p	9606
SELENBP1	miR-4277	9606
SELENBP1	miR-4281	9606
SELENBP1	miR-4283	9606
SELENBP1	miR-4301	9606
SELENBP1	miR-4303	9606
SELENBP1	miR-4316	9606
SELENBP1	miR-4422	9606
SELENBP1	miR-4433a-3p	9606
SELENBP1	miR-4433a-5p	9606
SELENBP1	miR-4433b-5p	9606
SELENBP1	miR-4435	9606
SELENBP1	miR-4437	9606
SELENBP1	miR-4446-3p	9606
SELENBP1	miR-4459	9606
SELENBP1	miR-4475	9606
SELENBP1	miR-4481/4745-5p	9606
SELENBP1	miR-4487	9606
SELENBP1	miR-4489	9606
SELENBP1	miR-4505/5787	9606
SELENBP1	miR-4508	9606
SELENBP1	miR-4512	9606
SELENBP1	miR-4514/4692	9606
SELENBP1	miR-4524a-3p	9606
SELENBP1	miR-4524b-3p	9606
SELENBP1	miR-4527/6503-5p	9606
SELENBP1	miR-4530	9606
SELENBP1	miR-4531	9606
SELENBP1	miR-4532	9606
SELENBP1	miR-4633-3p/6500-5p	9606
SELENBP1	miR-4640-5p	9606
SELENBP1	miR-4645-5p/4673	9606
SELENBP1	miR-4656	9606
SELENBP1	miR-4658/6790-5p	9606
SELENBP1	miR-4667-3p	9606
SELENBP1	miR-4670-5p	9606
SELENBP1	miR-4675/4741	9606
SELENBP1	miR-4677-3p	9606
SELENBP1	miR-4679	9606
SELENBP1	miR-4682	9606
SELENBP1	miR-4688/6743-5p	9606
SELENBP1	miR-4691-3p	9606
SELENBP1	miR-4706/4749-5p	9606
SELENBP1	miR-4708-3p	9606
SELENBP1	miR-4711-3p	9606
SELENBP1	miR-4720-5p/4799-3p/5588-5p	9606
SELENBP1	miR-4721	9606
SELENBP1	miR-4722-5p	9606
SELENBP1	miR-4723-5p/5698/6870-5p/7111-5p	9606
SELENBP1	miR-4726-3p	9606
SELENBP1	miR-4732-5p	9606
SELENBP1	miR-4739	9606
SELENBP1	miR-4742-5p	9606
SELENBP1	miR-4753-5p	9606
SELENBP1	miR-4755-3p	9606
SELENBP1	miR-4767	9606
SELENBP1	miR-4768-3p	9606
SELENBP1	miR-4781-5p	9606
SELENBP1	miR-4786-3p	9606
SELENBP1	miR-484/3155	9606
SELENBP1	miR-493-5p	9606
SELENBP1	miR-499a-3p/499b-3p	9606
SELENBP1	miR-5010-5p	9606
SELENBP1	miR-503-5p	9606
SELENBP1	miR-5088-3p	9606
SELENBP1	miR-5088-5p	9606
SELENBP1	miR-5090/6775-5p	9606
SELENBP1	miR-510-5p	9606
SELENBP1	miR-512-5p	9606
SELENBP1	miR-515-5p/519e-5p	9606
SELENBP1	miR-5192	9606
SELENBP1	miR-532-3p	9606
SELENBP1	miR-548au-3p	9606
SELENBP1	miR-548e-5p	9606
SELENBP1	miR-548s	9606
SELENBP1	miR-548v	9606
SELENBP1	miR-5580-5p	9606
SELENBP1	miR-558	9606
SELENBP1	miR-5693	9606
SELENBP1	miR-584-3p	9606
SELENBP1	miR-588	9606
SELENBP1	miR-592	9606
SELENBP1	miR-6085/6813-5p	9606
SELENBP1	miR-6090	9606
SELENBP1	miR-610	9606
SELENBP1	miR-6124	9606
SELENBP1	miR-619-3p	9606
SELENBP1	miR-623	9606
SELENBP1	miR-625-5p	9606
SELENBP1	miR-629-3p	9606
SELENBP1	miR-646	9606
SELENBP1	miR-648	9606
SELENBP1	miR-6499-3p	9606
SELENBP1	miR-6508-3p	9606
SELENBP1	miR-6511-5p	9606
SELENBP1	miR-651-3p	9606
SELENBP1	miR-652-3p	9606
SELENBP1	miR-661	9606
SELENBP1	miR-664a-5p/4794	9606
SELENBP1	miR-670-3p	9606
SELENBP1	miR-6720-5p	9606
SELENBP1	miR-6721-5p	9606
SELENBP1	miR-6731-5p/8085	9606
SELENBP1	miR-6734-3p	9606
SELENBP1	miR-6737-5p/6812-5p/6819-5p	9606
SELENBP1	miR-6748-5p	9606
SELENBP1	miR-6751-5p/6803-5p	9606
SELENBP1	miR-6753-3p/7107-3p	9606
SELENBP1	miR-6755-5p	9606
SELENBP1	miR-6756-5p/6766-5p	9606
SELENBP1	miR-6758-5p/6856-5p	9606
SELENBP1	miR-6760-5p	9606
SELENBP1	miR-6762-5p/6845-5p	9606
SELENBP1	miR-6763-3p	9606
SELENBP1	miR-6765-3p	9606
SELENBP1	miR-6793-3p	9606
SELENBP1	miR-6793-5p	9606
SELENBP1	miR-6795-5p/6887-5p	9606
SELENBP1	miR-6801-5p	9606
SELENBP1	miR-6804-5p	9606
SELENBP1	miR-6814-5p	9606
SELENBP1	miR-6816-3p	9606
SELENBP1	miR-6819-3p/6877-3p	9606
SELENBP1	miR-6823-5p	9606
SELENBP1	miR-6827-5p	9606
SELENBP1	miR-6829-5p	9606
SELENBP1	miR-6830-5p	9606
SELENBP1	miR-6832-3p	9606
SELENBP1	miR-6832-5p	9606
SELENBP1	miR-6837-3p	9606
SELENBP1	miR-6839-3p	9606
SELENBP1	miR-6840-3p	9606
SELENBP1	miR-6841-5p	9606
SELENBP1	miR-6846-5p/6848-5p	9606
SELENBP1	miR-6868-5p	9606
SELENBP1	miR-6874-5p	9606
SELENBP1	miR-6878-5p	9606
SELENBP1	miR-6895-5p	9606
SELENBP1	miR-7109-3p	9606
SELENBP1	miR-7109-5p	9606
SELENBP1	miR-7112-5p	9606
SELENBP1	miR-7156-3p	9606
SELENBP1	miR-7160-3p	9606
SELENBP1	miR-744-5p	9606
SELENBP1	miR-762/4492/4498/5001-5p	9606
SELENBP1	miR-766-3p	9606
SELENBP1	miR-770-5p	9606
SELENBP1	miR-7843-3p	9606
SELENBP1	miR-7851-3p	9606
SELENBP1	miR-7977	9606
SELENBP1	miR-8057	9606
SELENBP1	miR-8080	9606
SELENBP1	miR-873-5p.2	9606
SELENBP1	miR-885-3p	9606
SELENBP1	miR-920/4300/5591-5p/6726-5p	9606
SELENBP1	miR-922	9606
SELENBP1	miR-93-3p	9606
SELENBP1	miR-934	9606
SELENBP1	miR-940/6808-5p/6893-5p	9606
SELENBP1	miR-942-5p	9606
SELENBP1	miR-9-5p	9606
